# Supplementary material for: A CRE1- regulated cluster is responsible for light dependent production of dihydrotrichotetronin in Trichoderma reesei
Source: PLoS One. 2017 Aug 15;12(8):e0182530. doi: 10.1371/journal.pone.0182530 (PMC5557485; doi:10.1371/journal.pone.0182530)
Supplement: S1 File — (XLS) [file pone.0182530.s001.xls]

## Sheet: up DD
Genes 2fold upregulated in ∆cre1 compared to wildtype in darkness (p-value 0.01; FDR)
													Schmoll et al., 2016 MMBR annotation Trichoderma										Annotation Trichoderma					JGI TRE annotation (user curation)			Druzhinina et al., 2016	Annotation Neurospora crassa (BROAD)			Annotation Aspergillus nidulans (Broad)
Probeset ID	p-value(cre1 * DD vs. QM9414 * DD)	Ratio(cre1 * DD vs. QM9414 * DD)	Fold-Change(cre1 * DD vs. QM9414 * DD)	Fold-Change(cre1 * DD vs. QM9414 * DD) (Description)	F(strain)	SS(strain)	F(light condition)	SS(light condition)	F(strain * light condition)	SS(strain * light condition)	SS(Error)	F(Error)	TOPIC	gene name	alternative topic	group	subgroup	description	T atro	T virens	N crassa	S cerevisiae	Gene name	Description	Specification	group	topic	name	defline	description	annotation	LOCUS NCR	SYMBOL	SYNOYM	LOCUS ANID	LENGTH	START	STOP	STRAND	NAME	CHROMOSOME	OPERON
TRIRE2_50323	2.57075e-05	25.5805	25.5805	cre1 * DD up vs QM9414 * DD	11.0795	18.1411	28.2789	11.5757	10.4398	17.0937	4.0934	1	0	ooc1	0	0	0	cellulose specific factor	0	0	0	0	0	OOC1	0	0	0	OOC1	\N	This protein is transcribed exclusively on cellulose in constant darkness and most probably involved in cellulase signal transduction (PMID: 15959723)	OOC1	#N/A	#N/A	#N/A	#N/A	#N/A	#N/A	#N/A	#N/A	#N/A	#N/A	#N/A
TRIRE2_70803	0.000697709	2.30524	2.30524	cre1 * DD up vs QM9414 * DD	19.294	4.81422	0.0633119	0.00394939	11.3491	2.83182	0.623799	1	Antioxidant system	cat-9	Antioxidant system	0	0	catalase-peroxidase	88379	140278	NCU05770	YKR066C	0	bifunctional catalase/peroxidase	0	0	0	\N	bifunctional catalase/peroxidase	\N	bifunctional catalase/peroxidase	#N/A	#N/A	#N/A	#N/A	#N/A	#N/A	#N/A	#N/A	#N/A	#N/A	#N/A
TRIRE2_108775	1.97317e-05	3.30125	3.30125	cre1 * DD up vs QM9414 * DD	23.4693	4.90385	63.7617	3.33071	24.6621	5.15309	0.522369	1	Asexual development	abaA	Asexual development	Orthologues of conidiation regulators of Aspergilli	0	conserved hypothetical protein	322845	61967	NCU02612	YBR083W	0	Transcriptional enhancer activators are nuclear proteins that contain a TEA/ATTSdomain, a DNA-binding region of 66-68 amino acids. The TEA/ATTS domain is found in the N-termini of certain gene regulatory proteins, such as the enhancer factor TEF-1, yeast trans-acting factor TEC-1. Retroviral enhancers, and those to which TEF-1 and TEC-1 proteins bind, contain GT-IIC sites: the TEA/ATTS domain may…	Hypothetical protein	0	Transcription factors	\N	Hypothetical protein	Transcriptional enhancer activators are nuclear proteins that contain a TEA/ATTSdomain, a DNA-binding region of 66-68 amino acids. The TEA/ATTS domain is found in the N-termini of certain gene regulatory proteins, such as the enhancer factor TEF-1, yeast trans-acting factor TEC-1. Retroviral enhancers, and those to which TEF-1 and TEC-1 proteins bind, contain GT-IIC sites: the TEA/ATTS domain may…	transcription factor AbaA	NCU02612	0	0	ANID_00422	2492	134947	137438	+	regulatory protein abaA	VIII	PF01285.10,PF01285.11
TRIRE2_72379	8.20827e-05	8.81949	8.81949	cre1 * DD up vs QM9414 * DD	7.05001	6.8693	67.0683	16.3373	15.9208	15.5127	2.43592	1	Asexual development	cmp1	Asexual development	Trichoderma marker genes	0	……….	323283	10277	0	YKR102W	0	hypothetical proteinase inhibitor with similarity to the H. lixii conidiospore surface protein cmp1	0	0	0	\N	proteinase inhibitor	hypothetical proteinase inhibitor with similarity to the H. lixii conidiospore surface protein cmp1	conidiospore surface protein cmp1	#N/A	#N/A	#N/A	#N/A	#N/A	#N/A	#N/A	#N/A	#N/A	#N/A	#N/A
TRIRE2_4430	4.21064e-06	4.86008	4.86008	cre1 * DD up vs QM9414 * DD	12.4177	3.20287	72.9854	4.70624	20.0865	5.18085	0.644819	1	Asexual development	wetA	Asexual development	Orthologues of conidiation regulators of Aspergilli	0	N.crassa - related to regulatory protein wetA	299841	218445	NCU01033	0	0	Developmental regulatory protein WetA	0	0	0	#N/A	#N/A	#N/A	Developmental regulatory protein WetA	#N/A	#N/A	#N/A	#N/A	#N/A	#N/A	#N/A	#N/A	#N/A	#N/A	#N/A
TRIRE2_81536	0.000261851	4.44637	4.44637	cre1 * DD up vs QM9414 * DD	6.89409	4.22451	2.83314	0.434017	5.78906	3.54738	1.53193	1	Calcium signaling	0	Calcium signaling	Calcium ATPases	0	hypothetical Cation transporting ATPase, putative Ca2+ pump, related to S. cerevisiae Ena2p	0	34827	NCU07966	YDR039C	0	TRE81536 cation transporting ATPase	0	Ca	signal transduction	\N	Cation transporting ATPase	Cation transporting ATPase	cation transporting ATPase	NCU07966	0	0	#N/A	#N/A	#N/A	#N/A	#N/A	#N/A	#N/A	#N/A
TRIRE2_79602	5.61137e-07	6.21585	6.21585	cre1 * DD up vs QM9414 * DD	26.2507	5.82453	25.0313	1.38849	27.0172	5.9946	0.554702	1	CAZymes	0	CAZymes	Glycoside hydrolase	Glycoside hydrolase family81	candidate b-glycosidase related to endo-b-1,3-glucanase	293592	46023	NCU07076	YLR144C	0	candidate b-glycosidase related to endo-b-1,3-glucanase	GH family 81	Glycoside hydrolase	CAZys	\N	Glycoside Hydrolase Family 81	candidate b-1,3-glucanase	GH81 endo-1,3-?-glucanase	NCU07076	gh81-1	0	ANID_00472	3015	282936	285950	-	endo-1,3-beta-glucanase Engl1	VIII	PF03639.5,PF03639.6
TRIRE2_74198	0.000346143	2.75096	2.75096	cre1 * DD up vs QM9414 * DD	24.248	7.35172	24.9569	1.89167	3.3574	1.01793	0.757973	1	CAZymes	0	Asexual development	Glycoside hydrolase	Glycoside hydrolase family92	candidate a-glycosidase	49834	71600	NCU04798	0	0	candidate a-glycosidase	GH family 92	Glycoside hydrolase	CAZys	\N	Glycoside Hydrolase Family 92	related to a bacterial a-1,2-mannosidase;too long at N-term	GH92 ?-1,2-mannosidase	#N/A	#N/A	#N/A	#N/A	#N/A	#N/A	#N/A	#N/A	#N/A	#N/A	#N/A
TRIRE2_124175	6.70218e-05	13.0142	13.0142	cre1 * DD up vs QM9414 * DD	12.7246	16.3968	50.5139	16.273	13.693	17.6447	3.22149	1	CAZymes	0	Asexual development	Glycoside hydrolase	Glycoside hydrolase family64	candidate b-glycosidase distantly related to b-1,3-glucanase	279684	171010	NCU06505	0	0	candidate b-glycosidase distantly related to b-1,3-glucanase	GH family 64	Glycoside hydrolase	CAZys	\N	Glycoside Hydrolase Family 64	candidate b-1,3-glucanase	GH64 endo-1,3-?-glucanase	NCU06505	0	0	#N/A	#N/A	#N/A	#N/A	#N/A	#N/A	#N/A	#N/A
TRIRE2_27395	2.14516e-06	10.0665	10.0665	cre1 * DD up vs QM9414 * DD	12.1373	5.75371	5.22447	0.619165	33.1869	15.7322	1.18513	1	CAZymes	0	CAZymes	Glycoside hydrolase	Glycoside hydrolase family76	candidate a-glycosidase	41669	50852	NCU03215	YKL046C	0	candidate a-glycosidase	GH family 76	Glycoside hydrolase	CAZys	\N	Glycoside Hydrolase Family 76	related to a bacterial a-1,6-mannanase	GH76 ?-1,6-mannanase	NCU03215	0	0	ANID_04504	1962	107579	109540	-	glycosyl hydrolase	III	PF03663.7
TRIRE2_122495	1.83379e-05	4.31047	4.31047	cre1 * DD up vs QM9414 * DD	11.8315	3.63758	8.52243	0.655049	13.3293	4.09805	0.768618	1	CAZymes	0	Asexual development	Glycoside hydrolase	Glycoside hydrolase family76	candidate a-glycosidase	-	58111	NCU08127	YKL046C	0	candidate a-glycosidase	GH family 76	Glycoside hydrolase	CAZys	\N	Glycoside Hydrolase Family 76	related to a bacterial a-1,6-mannanase	GH76 ?-1,6-mannanase	NCU08127	gh76-3	dcw1	#N/A	#N/A	#N/A	#N/A	#N/A	#N/A	#N/A	#N/A
TRIRE2_79044	0.0056755	2.05341	2.05341	cre1 * DD up vs QM9414 * DD	10.6072	3.72055	0.41412	0.036314	7.35332	2.57924	0.876894	1	CAZymes	0	CAZymes	Glycoside hydrolase	Glycoside hydrolase family47	Golgi alpha1,2-mannosidase IB	161121	86342	NCU05836	YJR131W	MAN1B	Golgi alpha1,2-mannosidase IB	GH family 47	Golgi glycosidases	Glycosylation	\N	Glycoside Hydrolase Family 47	candidate a-mannosidase	GH47 ?-1,2-mannosidase	#N/A	#N/A	#N/A	#N/A	#N/A	#N/A	#N/A	#N/A	#N/A	#N/A	#N/A
TRIRE2_53542	0.000212834	2.38933	2.38933	cre1 * DD up vs QM9414 * DD	9.42417	1.86553	5.56698	0.275498	16.2023	3.20726	0.494879	1	CAZymes	0	CAZymes	Glycoside hydrolase	Glycoside hydrolase family76	candidate a-glycosidase	161116	213831	NCU02032	YKL046C	0	candidate a-glycosidase	GH family 76	Glycoside hydrolase	CAZys	\N	Glycoside Hydrolase Family 76	related to a bacterial a-1,6-mannanase	GH76 ?-1,6-mannanase	NCU02032	gh76-1	0	ANID_10345	1391	22040	23430	+	cell wall glycosyl hydrolase Dfg5	VI	PF03663.6,PF03663.7
TRIRE2_55886	2.0243e-05	14.6358	14.6358	cre1 * DD up vs QM9414 * DD	8.67776	9.2085	74.5856	19.7868	17.0921	18.1375	2.6529	1	CAZymes	0	CAZymes	Glycoside hydrolase	Glycoside hydrolase family16	candidate b-glycosidase realted to b-1,3-1,4-glucanase	310812	60900	NCU01353	0	0	candidate b-glycosidase realted to b-1,3-1,4-glucanase	GH family 16	Glycoside hydrolase	CAZys	\N	Glycoside Hydrolase Family 16	candidate b-glycosidase	GH16 glucan endo-1,3(4)-?-D-glucosidase	#N/A	#N/A	#N/A	#N/A	#N/A	#N/A	#N/A	#N/A	#N/A	#N/A	#N/A
TRIRE2_5807	0.000379033	3.90242	3.90242	cre1 * DD up vs QM9414 * DD	5.47528	3.07837	0.025727	0.00361613	6.64694	3.73712	1.40558	1	CAZymes	0	Asexual development	Glycoside hydrolase	Glycoside hydrolase family95	candidate a-glycosidase distantly related to a-1,2-L-fucosidase	50230	67860	0	0	0	candidate a-glycosidase distantly related to a-1,2-L-fucosidase	GH family 95	Glycoside hydrolase	CAZys	\N	Glycoside Hydrolase Family 95	related to a bacterial a-L-fucosidase	GH95 ?-L-fucosidase	#N/A	#N/A	#N/A	ANID_08149	2701	25713	28413	+	alpha-fucosidase	II	0
TRIRE2_69245	9.60266e-05	5.67094	5.67094	cre1 * DD up vs QM9414 * DD	4.53351	2.9171	3.42324	0.550672	12.5284	8.06141	1.60863	1	CAZymes	0	Asexual development	Glycoside hydrolase	Glycoside hydrolase family2	candidate b-mannosidase	36554	33307	NCU00890	0	0	candidate b-mannosidase	GH family 2	Glycoside hydrolase	CAZys	\N	Glycoside Hydrolase Family 2	candidate b-mannosidase	GH2 ?-mannosidase	#N/A	#N/A	#N/A	#N/A	#N/A	#N/A	#N/A	#N/A	#N/A	#N/A	#N/A
TRIRE2_62182	6.71965e-06	3.34949	3.34949	cre1 * DD up vs QM9414 * DD	16.3903	2.74362	26.4322	1.10614	26.0731	4.36444	0.418481	1	CAZymes	0	CAZymes	Glycosyl transferase	Glycosyl transferase family1	0	128410	59553	NCU09301	YLR189C	0	0	GT family 1	Glycosyl transferase	CAZys	\N	Glycosyltransferase Family 1	candidate UDP-glucose:sterol b-glucosyltransferase	ATG26	NCU11407	#N/A	#N/A	ANID_04601	4287	31188	35474	+	UDP-glucose:sterol glycosyltransferase	III	PF03033.12,PF02893.12,PF03033.13,PF00169.21,PF02893.13,PF00169.22
TRIRE2_55005	1.69954e-05	2.08647	2.08647	cre1 * DD up vs QM9414 * DD	13.7887	1.05553	62.8805	1.20339	21.3378	1.63342	0.191377	1	CAZymes	0	CAZymes	Glycosyl transferase	Glycosyl transferase family22	Alpha 1,2-mannosyltransferase	143556	30947	NCU11399	YOR149C	SMP3	Alpha 1,2-mannosyltransferase	GT family 22	GPI-Anchor elaboration	Glycosylation	\N	Glycosyltransferase Family 22	candidate a-glycsoyltransferase related to mannosyltransferases	GT22 ALG9 mannosyltransferase	NCU11399	0	0	ANID_02303	1907	80576	82482	+	GPI mannosyltransferase 4	VII	PF03901.9,PF03901.10
TRIRE2_30250	0.001395	2.55052	2.55052	cre1 * DD up vs QM9414 * DD	6.36541	2.43068	39.5832	3.77879	1.98903	0.759528	0.954645	1	CAZymes	0	CAZymes	Glycosyl transferase	Glycosyl transferase family8	0	161219	43511	NCU06698	YOR320C	0	0	GT family 8	Glycosyl transferase	CAZys	#N/A	#N/A	#N/A	GT8 N-acetylglucosaminyltransferase	#N/A	#N/A	#N/A	ANID_11141	1299	61295	62593	+	alphaN-acetylglucosamine transferase	VII	0
TRIRE2_32243	0.00699679	2.14147	2.14147	cre1 * DD up vs QM9414 * DD	4.61061	1.94776	1.90756	0.201463	7.22198	3.05094	1.05613	1	CAZymes	0	CAZymes	Carbohydrate esterase	Carbohydrate esterase family1	0	302595	83633	NCU08995	YKL094W	0	0	CE family 1	Carbohydrate esterase	CAZys	#N/A	#N/A	#N/A	CE1 Alpha/beta hydrolase	#N/A	#N/A	#N/A	ANID_04531	2005	200756	202760	+	alpha/beta hydrolase	III	PF00561.13,PF00561.12,PF03096.7
TRIRE2_79606	0.000890358	2.86144	2.86144	cre1 * DD up vs QM9414 * DD	4.35255	1.8421	12.0084	1.27056	14.2593	6.03486	1.05806	1	CAZymes	0	CAZymes	Glycoside hydrolase	Glycoside hydrolase family115	0	87387	45439	NCU06143	0	0	0	GH family 115	Glycoside hydrolase	CAZys	#N/A	#N/A	#N/A	GH115 xylan-?-1,2-glucuronidase or ?-(4-O-methyl)-glucuronidase	NCU06143	0	0	ANID_09329	3207	275372	278578	-	conserved hypothetical protein	VIII	0
TRIRE2_107488	0.00405149	2.15303	2.15303	cre1 * DD up vs QM9414 * DD	3.39104	1.20727	2.4524	0.218274	1.77521	0.632005	0.890043	1	CAZymes	0	CAZymes	Carbohydrate esterase	Carbohydrate esterase family3	0	-	-	NCU04526	0	0	0	CE family 3	Carbohydrate esterase	CAZys	#N/A	#N/A	#N/A	CE3 protein	#N/A	#N/A	#N/A	#N/A	#N/A	#N/A	#N/A	#N/A	#N/A	#N/A	#N/A
TRIRE2_62377	0.00192464	2.29286	2.29286	cre1 * DD up vs QM9414 * DD	2.0191	0.666343	26.7865	2.21002	4.14694	1.36857	0.825048	1	CAZymes	0	CAZymes	Glycosyl transferase	Glycosyl transferase family64	0	302633	213242	0	0	0	0	GT family 64	Glycosyl transferase	CAZys	\N	Glycosyltransferase Family 64	related to animal a-N-acetylhexosaminyltransferases	GT64 a-N-acetylhexosaminyltransferases	#N/A	#N/A	#N/A	#N/A	#N/A	#N/A	#N/A	#N/A	#N/A	#N/A	#N/A
TRIRE2_107850	6.60309e-05	2.98017	2.98017	cre1 * DD up vs QM9414 * DD	27.3109	6.35019	229.934	13.3658	7.11172	1.65358	0.581287	1	CAZymes	0	CAZymes	Carbohydrate esterase	Carbohydrate esterase family1	0	42346	51690	NCU08785	0	0	0	CE family 1	Carbohydrate esterase	CAZys	#N/A	#N/A	#N/A	CE1 poly(3-hydroxybutyrate) depolymerase	#N/A	#N/A	#N/A	ANID_05267	813	4831	5643	-	esterase	V	PF03664.5
TRIRE2_74807	2.47799e-05	2.87582	2.87582	cre1 * DD up vs QM9414 * DD	15.0405	2.5924	35.8693	1.54561	14.7098	2.5354	0.430902	1	CAZymes	0	CAZymes	Glycoside hydrolase	Glycoside hydrolase family76	hypothetical glycosyl hydrolase, no family	301154	28471	NCU07005	YMR238W	0	hypothetical glycosyl hydrolase, no family	GH family 76	Glycoside hydrolase	CAZys	#N/A	#N/A	#N/A	GH76 GPI-anchored ?-1,6-mannanase	NCU07005	0	0	ANID_06472	1269	304363	305631	-	glycosyl hydrolase	I	PF03663.7
TRIRE2_55319	0.00402968	2.06568	2.06568	cre1 * DD up vs QM9414 * DD	12.6797	4.03259	92.6491	7.36643	6.11202	1.94384	0.795089	1	CAZymes	abf3	CAZymes	Glycoside hydrolase	Glycoside hydrolase family54	candidate a-L-arabinofuranosidase	127924	48400	NCU09775	0	abf3	candidate a-L-arabinofuranosidase	GH family 54	Glycoside hydrolase	CAZys	\N	Glycoside Hydrolase Family 54	candidate a-L-arabinofuranosidase; C-terminal CBM42 module	GH54 ?-L-arabinofuranosidase ABF3	#N/A	#N/A	#N/A	#N/A	#N/A	#N/A	#N/A	#N/A	#N/A	#N/A	#N/A
TRIRE2_47268	0.00113171	3.4247	3.4247	cre1 * DD up vs QM9414 * DD	8.26894	5.13698	7.05541	1.09577	5.61329	3.48719	1.5531	1	CAZymes	bgl3i	CAZymes	Glycoside hydrolase	Glycoside hydrolase family3	candidate b-glucosidase	161122	188402	NCU03641	0	bgl3i	candidate b-glucosidase	GH family 3	Glycoside hydrolase	CAZys	\N	Glycoside Hydrolase Family 3	candidate b-glucosidase.	GH3 ?-glucosidase BGL3i	NCU03641	gh3-1	0	ANID_10482	2698	24765	27462	+	beta-glucosidase	II	PF00933.14,PF00933.13,PF01915.14,PF01915.15
TRIRE2_104797	0.00532546	2.40285	2.40285	cre1 * DD up vs QM9414 * DD	4.66464	2.37693	28.8061	3.66964	5.70649	2.90782	1.27391	1	CAZymes	bgl3j	Asexual development	Glycoside hydrolase	Glycoside hydrolase family3	candidate b-glucosidase	248609	41347	NCU05577	0	bgl3j	candidate b-glucosidase	GH family 3	Glycoside hydrolase	CAZys	\N	Glycoside Hydrolase Family 3	candidate b-glucosidase	GH3 ?-glucosidase BGL3j	NCU05577	gh3-5	0	ANID_07396	2668	194683	197350	+	beta-glucosidase	IV	PF00933.14,PF00933.13,PF01915.14,PF01915.15
TRIRE2_76227	0.00600367	2.47978	2.47978	cre1 * DD up vs QM9414 * DD	6.83915	3.89632	6.96332	0.991764	3.46307	1.97294	1.42427	1	CAZymes	cel3e	CAZymes	Glycoside hydrolase	Glycoside hydrolase family3	b-glucosidase (genBank acc. No. AAP57760); CEL3e	80985	90223	NCU05577	0	cel3e	b-glucosidase (genBank acc. No. AAP57760); CEL3e	GH family 3	Glycoside hydrolase	CAZys	\N	Glycoside Hydrolase Family 3	candidate b-glucosidase	GH3 ?-glucosidase CEL3e	#N/A	#N/A	#N/A	#N/A	#N/A	#N/A	#N/A	#N/A	#N/A	#N/A	#N/A
TRIRE2_80833	0.000703015	6.75477	6.75477	cre1 * DD up vs QM9414 * DD	7.45009	9.74521	0.359971	0.117716	3.12158	4.08324	3.27017	1	CAZymes	chi18-5/ech42/ech1/cht42	CAZymes	Glycoside hydrolase	Glycoside hydrolase family18	chitinase, fungal subgroup A chitinase; known as ECH42 in other Trichoderma species	131598	111866	NCU04883	YDR371W	chi18-5/ech42/ech1/cht42	chitinase, fungal subgroup A chitinase; known as ECH42 in other Trichoderma species	GH family 18	Glycoside hydrolase	CAZys	chi18-5	\N	chitinase (EC 3.2.1.14); glycoside hydrolase family 18, extracellular, frequently used for phylogenetic analysis, possibly involved in mycoparasitism	GH18 chitinase Chi18-5	NCU04883	gh18-4	0	#N/A	#N/A	#N/A	#N/A	#N/A	#N/A	#N/A	#N/A
TRIRE2_45717	0.00298096	2.48256	2.48256	cre1 * DD up vs QM9414 * DD	2.31871	1.05161	1.2486	0.141569	4.91603	2.22957	1.13383	1	CAZymes	mds1	Asexual development	Glycoside hydrolase	Glycoside hydrolase family47	Mannosidase-like protein EDEM2	127412	78530	NCU07067	YJR131W	EDEM2	Mannosidase-like protein EDEM2	GH family 47	Glycoprotein quality control	Glycosylation	\N	Glycoside Hydrolase Family 47	a-1,2-mannosidase (EC 3.2.1.113)	GH47 ?-1,2-mannosidase	NCU07067	gh47-5	0	ANID_00787	1747	7940	9686	-	alpha-1,2-mannosidase	VIII	PF01532.13,PF01532.12
TRIRE2_54007	1.85405e-05	4.85644	4.85644	cre1 * DD up vs QM9414 * DD	10.5615	3.80852	52.4501	4.72841	11.2295	4.0494	0.901506	1	Chromatin and histone modification	0	Chromatin and histone modification	HMG family proteins	HMGB subfamily	related to Female and male fertility-1	19824	19877	NCU03481	YPR065W	#N/A	#N/A	#N/A	#N/A	#N/A	#N/A	#N/A	#N/A	transcriptional regulator HMG type	NCU03481	0	0	#N/A	#N/A	#N/A	#N/A	#N/A	#N/A	#N/A	#N/A
TRIRE2_123659	0.00114425	2.56597	2.56597	cre1 * DD up vs QM9414 * DD	17.0573	6.22918	0.564955	0.0515791	12.3453	4.50839	0.912978	1	Effector proteins (competition and defense)	0	Effector proteins (competition and defense)	Tandem repeat proteins	0	Tandem repeats: possible associate to cell wall, no signal peptide in T. virens	308283	228928	NCU04033	YJL158C	0	von Willebrand factor and related coagulation proteins/ putative cell wall protein. Distantly related to S. cerevisiae Pir3p.	0	cell wall	Secretion	\N	cell wall protein	Putative cell wall protein. Distantly related to S. cerevisiae Pir3p.	cell wall protein, istantly related to S. cerevisiae Pir3p.	NCU04033	0	0	#N/A	#N/A	#N/A	#N/A	#N/A	#N/A	#N/A	#N/A
TRIRE2_112519	1.37051e-06	10.8547	10.8547	cre1 * DD up vs QM9414 * DD	11.8877	5.44889	44.3949	5.08723	28.1506	12.9032	1.1459	1	Effector proteins (competition and defense)	0	Effector proteins (competition and defense)	Proteins with known effector domains	0	Ser-Thr Domain Proteins	284275	211744	NCU02996	YDR452W	0	Acid sphingomyelinase and PHM5 phosphate metabolism protein	0	0	0	#N/A	#N/A	#N/A	vacuolar endopolyphosphatase	NCU02996	0	0	ANID_01148	2230	311495	313724	-	vacuolar endopolyphosphatase	VIII	PF00149.20,PF00149.21
TRIRE2_107704	0.000175763	3.48527	3.48527	cre1 * DD up vs QM9414 * DD	10.7215	4.15326	61.4719	5.9532	8.49953	3.29252	0.968442	1	Effector proteins (competition and defense)	0	Effector proteins (competition and defense)	Proteins with known effector domains	0	IPR008701 Necrosis inducing Peptide	302472	50664	0	YPR157W	0	unknown protein, only in A. fumigatus	0	0	0	#N/A	#N/A	#N/A	unknown protein of IPR008701 Necrosis inducing Peptide	#N/A	#N/A	#N/A	#N/A	#N/A	#N/A	#N/A	#N/A	#N/A	#N/A	#N/A
TRIRE2_112258	0.000235591	13.6253	13.6253	cre1 * DD up vs QM9414 * DD	8.20396	14.9897	35.5194	16.2247	11.6964	21.3708	4.56783	1	Effector proteins (competition and defense)	0	Effector proteins (competition and defense)	Tandem repeat proteins	0	Tandem repeats: Trichoderma specific	314085	206874	0	YGL092W	0	hypothetical protein, conserved	0	0	0	#N/A	#N/A	#N/A	unknown protein, contains Trichoderma specific tandem repeats	#N/A	#N/A	#N/A	#N/A	#N/A	#N/A	#N/A	#N/A	#N/A	#N/A	#N/A
TRIRE2_123236	0.000186994	12.7173	12.7173	cre1 * DD up vs QM9414 * DD	7.19485	11.7451	36.1023	14.7337	9.39724	15.3404	4.08109	1	Effector proteins (competition and defense)	0	Effector proteins (competition and defense)	Small secreted proteins	0	Small cysteine-rich proteins	0	0	0	0	0	no orthologues	0	0	0	#N/A	#N/A	#N/A	SSCRP	#N/A	#N/A	#N/A	#N/A	#N/A	#N/A	#N/A	#N/A	#N/A	#N/A	#N/A
TRIRE2_108642	0.00314295	3.91129	3.91129	cre1 * DD up vs QM9414 * DD	1.80021	1.86786	35.8579	9.30135	8.25255	8.56267	2.59395	1	Effector proteins (competition and defense)	0	Effector proteins (competition and defense)	Tandem repeat proteins	0	Tandem repeats, T. reesei homologue shares limited amino acid sequence identity with yeast Tif3p; Translation initiation factor eIF-4B	84521	207931	NCU01418	YER150W	0	hypothetical secreted protein (only Aspergilli)	0	0	0	\N	Conserved hypothetical protein	Shares limited amino acid sequence identity with yeast Tif3p; Translation initiation factor eIF-4B.	unknown protein	#N/A	#N/A	#N/A	#N/A	#N/A	#N/A	#N/A	#N/A	#N/A	#N/A	#N/A
TRIRE2_106538	4.83931e-05	5.82878	5.82878	cre1 * DD up vs QM9414 * DD	19.6523	11.0498	156.378	21.9815	9.34608	5.25498	1.40566	1	Effector proteins (competition and defense)	hfb5	Effector proteins (competition and defense)	Hydrophobins	0	Hydrophobins	146062	19757	NCU08192	0	hfb5	Putative class II hydrophobin, related to T. reesei HFB2.	0	Hydrophobine	Hydrophobins	\N	class II hydrophobin	Putative class II hydrophobin, related to T. reesei HFB2.	HFB5	#N/A	#N/A	#N/A	#N/A	#N/A	#N/A	#N/A	#N/A	#N/A	#N/A	#N/A
TRIRE2_53401	0.000305504	2.82514	2.82514	cre1 * DD up vs QM9414 * DD	5.25162	1.62296	1.31012	0.101219	11.8467	3.66108	0.772597	1	Genome integrity	MBD4/MED1	Genome integrity	0	0	Mismatch-specific DNA N-glycosylase involved in DNA repair	215636	208626	NCU09815	YPR101W	#N/A	#N/A	#N/A	#N/A	#N/A	#N/A	#N/A	#N/A	Mismatch-specific DNA N-glycosylase involved in DNA repair	NCU09815	mbp3	0	ANID_10443	2324	700232	702555	-	conserved hypothetical protein	II	PF00730.18
TRIRE2_72259	2.3326e-05	6.79075	6.79075	cre1 * DD up vs QM9414 * DD	44.4265	24.8279	1.92167	0.268483	6.75456	3.77481	1.39714	1	Heterotrimeric G-protein pathway	0	Heterotrimeric G-protein pathway	RGS proteins	0	RgsA-like	41236	83004	NCU05435	YOR107W	RGS2	regulator of G-protein signaling related to Aspergillus nidulans RgsA	0	RGS	signal transduction	\N	PAK-box protein, p21-Rho binding	hypothetical PAK-box protein, p21-Rho binding, probable regulator of G-proteins	RgsA, regulator of G-protein signaling	NCU05435	0	0	ANID_05755	1976	432444	434419	-	conserved hypothetical protein	V	PF00615.12,PF00615.11
TRIRE2_27948	3.57233e-05	2.55955	2.55955	cre1 * DD up vs QM9414 * DD	35.4702	5.27394	65.62	2.4392	16.9695	2.52313	0.371716	1	Heterotrimeric G-protein pathway	0	Heterotrimeric G-protein pathway	GPCRs	7-TM receptor	XIII (DUF300 superfamily, related to P. sojae GPR11)	152316	15638	NCU06987	YKR051W	0	hypothetical seven transmembrane receptor - rhodopsin type, related to N. crassa NCU06987	0	G-proteins	signal transduction	\N	seven transmembrane receptor, rhodopsin type	hypothetical seven transmembrane receptor - rhodopsin type	GPCR XIII, rhodopsin type	NCU06987	0	0	ANID_02232	2032	32609	34640	+	DUF300 domain-containing protein	VII	PF03619.9,PF03619.8
TRIRE2_40156	0.000833744	2.65492	2.65492	cre1 * DD up vs QM9414 * DD	6.13603	2.19904	13.2227	1.1847	3.72797	1.33604	0.895954	1	Heterotrimeric G-protein pathway	0	Heterotrimeric G-protein pathway	GPCRs	7-TM receptor	PTH11-like	158188	39171	NCU05854	0	#N/A	#N/A	#N/A	#N/A	#N/A	#N/A	#N/A	#N/A	PTH11 GPCR	NCU05854	0	0	ANID_08971	1533	23214	24746	-	integral membrane protein	VII	0
TRIRE2_37368	0.00079365	2.00062	2.00062	cre1 * DD up vs QM9414 * DD	20.7467	3.6989	0.783403	0.034918	18.2378	3.25159	0.445722	1	Lipid Metabolism	0	Lipid Metabolism	lipase	class 3 lipase	Lipase	298014	183117	NCU06436	YCR068W	#N/A	#N/A	#N/A	#N/A	#N/A	#N/A	#N/A	#N/A	AUT7	NCU06436	0	0	ANID_05919	1870	57044	58913	-	autophagy lipase Atg15	I	PF01764.18
TRIRE2_70527	0.000874835	2.36259	2.36259	cre1 * DD up vs QM9414 * DD	7.39113	2.08164	41.5932	2.92858	0.818911	0.230638	0.704101	1	Lipid Metabolism	0	Lipid Metabolism	lipase	phospholipase	Phospholiase B	297513	89587	NCU03141	YOL011W	0	Meiosis-specific prospore protein; required for meiotic spindle pole body duplication and separation; required to produce bending force necessary for proper prospore membrane assembly during sporulation; has similarity to phospholipase B	0	0	Sexual development	\N	lysophospholipase	based on sequence homology with yeast probable phospholipase	lysophospholipase	#N/A	#N/A	#N/A	#N/A	#N/A	#N/A	#N/A	#N/A	#N/A	#N/A	#N/A
TRIRE2_55306	7.67023e-07	4.87765	4.87765	cre1 * DD up vs QM9414 * DD	19.008	3.39309	32.6871	1.45873	24.1067	4.30326	0.446272	1	Lipid Metabolism	0	Lipid Metabolism	Triglyceride utilization	Acyl-CoA synthetase	Acyl-CoA synthetase	80644	164079	NCU08404	YBR222C	0	Acyl-CoA synthetase	0	0	0	#N/A	#N/A	#N/A	Acyl-CoA synthetase	NCU08404	0	0	ANID_12458	1854	3125	4978	+	hypothetical protein	Unmapped scaffolds	PF00501.21,PF00501.20
TRIRE2_81110	0.000151622	2.30914	2.30914	cre1 * DD up vs QM9414 * DD	26.9783	4.5232	6.30011	0.264071	22.6023	3.78953	0.419153	1	Lipid Metabolism	acc1	Lipid Metabolism	Fatty acid synthesis and acyl group transfer	fatty acid synthesis	Acetyl-coa carboxylase	147404	78374	NCU08535	YNR016C	#N/A	#N/A	#N/A	#N/A	#N/A	\N	acetyl-CoA carboxylase	\N	acetyl-CoA carboxylase	NCU08535	0	0	ANID_06126	7015	276453	283467	+	acetyl-CoA carboxylase	I	PF00289.14,PF00289.15,PF00364.15,PF08326.4,PF01039.14,PF02785.11,PF08326.5,PF01039.15,PF02786.10,PF00364.14,PF02786.9,PF02785.12
TRIRE2_122091	1.46812e-05	3.03342	3.03342	cre1 * DD up vs QM9414 * DD	17.2712	2.91003	32.9433	1.38766	35.5066	5.98252	0.421226	1	Lipid Metabolism	tgl4	Lipid Metabolism	lipase	triacylglycerol lipase	Triacylglycerol lipase	172817	49387	NCU09407	YKR089C	#N/A	#N/A	#N/A	#N/A	#N/A	#N/A	#N/A	#N/A	phospholipase of papatin-family	NCU09407	0	0	ANID_01713	2708	375762	378469	+	patatin family phospholipase	VII	PF01734.15,PF11815.1,PF01734.14
TRIRE2_78797	0.00126016	3.20298	3.20298	cre1 * DD up vs QM9414 * DD	4.46856	2.56063	6.00121	0.859722	15.5323	8.90051	1.43258	1	Nitrogen metabolism	0	Nitrogen metabolism	purine catabolic pathway	0	Xanthine dehydrogenase	141294	40214	NCU03350	0	#N/A	#N/A	#N/A	#N/A	#N/A	\N	xanthine dehydrogenase	\N	xanthine dehydrogenase	NCU03350	xdh-1	0	ANID_05613	4256	16861	21116	+	xanthine dehydrogenase	V	TIGR02963,PF02738.10,PF00941.13,PF01315.15,TIGR02965,PF00941.14,PF01315.14,PF03450.9,PF01799.12,PF01799.13,PF02738.11,PF03450.10,PF00111.20
TRIRE2_123795	0.00615021	2.0008	2.0008	cre1 * DD up vs QM9414 * DD	7.77944	2.60631	0.599061	0.0501752	1.55961	0.52251	0.837565	1	Nitrogen metabolism	0	Nitrogen metabolism	purine catabolic pathway	0	Allantoinase	300514	89297	NCU02296	YIR027C	0	allantoinase	0	0	0	\N	allantoinase	\N	allantoinase	NCU02296	aln-1	0	ANID_04603	1577	38646	40222	-	allantoinase	III	TIGR03178,PF01979.13,PF01979.12
TRIRE2_61720	0.00223575	2.38187	2.38187	cre1 * DD up vs QM9414 * DD	5.79801	2.19063	0.604584	0.0571067	7.63146	2.88335	0.944562	1	protein kinases	0	protein kinases	histidine kinase	class X	class X histidine kinase	286374	184876	NCU01823	YIL147C	0	class X histidine kinase; related to G. moniliformis HHK1	kinase	histidine kinase	signal transduction	\N	histidine kinase	hypothetical histidine kinase, part of a two component phosphorelay signaling system	histidine kinase class X, HHK1	NCU01823	0	0	ANID_03102	7703	877650	885352	+	sensor histidine kinase/response regulator	VI	PF02518.19,PF00072.16,PF01590.18,PF00072.17,PF02518.18,PF00512.17,PF00512.18,PF01590.19
TRIRE2_64125	3.25546e-09	20.5955	20.5955	cre1 * DD up vs QM9414 * DD	78.9604	16.379	284.14	14.735	79.4133	16.473	0.518584	1	protein kinases	0	protein kinases	CAMK kinase	0	CAMK type kinase	36309	58043	NCU09064	YKL101W	0	CAMK type kinase	kinase	CAMK kinase	signal transduction	#N/A	#N/A	#N/A	Serine/threonine protein kinase	NCU09064	stk-53	0	ANID_11101	3990	17545	21534	+	serine/threonine protein kinase	III	PF00069.17,PF07714.9,PF07714.10,PF00069.18
TRIRE2_121944	0.000100284	2.03384	2.03384	cre1 * DD up vs QM9414 * DD	24.047	2.61739	9.82457	0.267339	33.627	3.66013	0.272113	1	protein kinases	tpk2	protein kinases	AGC kinase	0	AGC type kinase	315734	183147	NCU06230	YHR082C	tpk2	AGC type kinase	kinase	AGC kinase	signal transduction	#N/A	#N/A	#N/A	serine/threonine protein kinase TPK2	NCU06230	stk-39	0	ANID_02265	2032	34286	36317	-	serine/threonine protein kinase	VII	PF00069.17,PF07714.10,PF00069.18
TRIRE2_60270	2.40925e-05	2.24837	2.24837	cre1 * DD up vs QM9414 * DD	12.9027	1.29973	16.3967	0.412925	63.2073	6.36708	0.251833	1	RNAi	ago2	RNAi	0	0	QDE-2 - post-transcriptional gene silencing protein QDE-2	20708	181363	NCU04730	0	#N/A	#N/A	#N/A	#N/A	#N/A	#N/A	#N/A	#N/A	QDE-2 - post-transcriptional gene silencing protein QDE-2	#N/A	#N/A	#N/A	ANID_01519	3444	18263	21706	+	RNA interference and gene silencing protein	VII	PF02171.9,PF08699.2,PF08699.3,PF02170.15,PF02170.14,PF02171.10
TRIRE2_82208	4.99515e-06	6.91619	6.91619	cre1 * DD up vs QM9414 * DD	29.2396	11.7212	302.13	30.2784	18.6573	7.47909	1.00217	1	Secondary metabolism	pks4g	Secondary metabolism	Polyketide synthase	Non-reducing clade I	Polyketide synthase	217154	209609	NCU03584	YER061C	0	candidate polyketide synthase	0	PKS	secondary metabolism	\N	\N	replaced by tre22633	PKS4	NCU03584	per-1	0	ANID_08209	6819	5916	12734	-	polyketide synthase for naphthopyrone YWA1	II	PF00109.19,PF00550.17,PF00975.13,PF00108.16,PF00698.13,PF00975.12,PF00698.14,PF00550.18,PF02801.14,PF02801.15,PF00109.18
TRIRE2_122139	5.84698e-06	3.57878	3.57878	cre1 * DD up vs QM9414 * DD	13.8046	2.49178	0.397687	0.017946	35.5491	6.41676	0.45126	1	Sexual development	LEE1	Sexual development	Other genes involved in meiosis in yeasts	0	Zinc finger transcription factor,	140585	192391	NCU05007	YPL054W	#N/A	#N/A	#N/A	#N/A	#N/A	#N/A	#N/A	#N/A	Zn2Cys6 transcriptional regulator	NCU05007	0	0	ANID_03447	1842	18879	20720	+	spindle poison sensitivity protein Scp3	VI	PF00642.16,PF00642.17
TRIRE2_5196	0.00210926	3.11425	3.11425	cre1 * DD up vs QM9414 * DD	8.68094	5.52027	4.73853	0.753315	13.0033	8.26889	1.58977	1	Sexual development	SSN8	Sexual development	Regulation of meiosis	0	Cyclin-dependent protein kinase, Component of the RNA polymerase II holoenzyme	40849	83013	NCU01563	YNL025C	0	Cyclin-like component of the RNA polymerase II holoenzyme, involved in phosphorylation of the RNA polymerase II C-terminal domain; involved in glucose repression and telomere maintenance	0	0	Sexual development	\N	cyclin	homolog of G. moniliformis Fic1p	C-type cyclin	NCU01563	0	0	ANID_02172	1004	118426	119429	-	RNA polymerase II holoenzyme cyclin-like subunit	VII	PF00134.16,PF00134.15
TRIRE2_78320	2.25531e-05	2.4024	2.4024	cre1 * DD up vs QM9414 * DD	65.1553	7.56345	3.62953	0.105332	21.7379	2.52341	0.290209	1	Sulfur metabolism	0	Sulfur metabolism	sulfur assimilation	EC number 3.1.6.7	choline sulfatase	140398	69180	NCU08364	0	0	Choline sulfatase	0	Sulfur acquisition and processing	Sulfur metabolism	#N/A	#N/A	#N/A	Sulfatase	NCU08364	0	0	ANID_05449	1840	206213	208052	-	choline sulfatase	V	PF00884.15,PF00884.16,PF12411.1,TIGR03417,PF01663.15
TRIRE2_123979	0.00737657	2.56159	2.56159	cre1 * DD up vs QM9414 * DD	59.3852	39.0002	32.4268	5.32394	31.6044	20.7556	1.64183	1	Sulfur metabolism	0	Sulfur metabolism	sulfur assimilation	EC number 1.14.11.17	taurine dioxygenase	139690	77829	NCU07819	YLL057C	0	Taurine dioxygenase	0	Sulfur acquisition and processing	Sulfur metabolism	#N/A	#N/A	#N/A	taurine dioxigenase	#N/A	#N/A	#N/A	ANID_02200	1292	27516	28807	+	alpha-ketoglutarate-dependent taurine dioxygenase	VII	PF02668.8,PF02668.9
TRIRE2_63919	0.00250671	2.22998	2.22998	cre1 * DD up vs QM9414 * DD	46.0117	15.3771	1.12875	0.0943067	4.65674	1.55628	0.835499	1	Sulfur metabolism	0	Sulfur metabolism	sulfur related biosynthetic pathways	EC number 4.4.1.1	cystathionine gamma-lyase, related to N. crassa CYS-16 and S. cerevisiae Cys3p	299967	176825	NCU09230	YAL012W	0	MetC, Cysthathionine beta-lyases/cystathionine gamma-synthases	0	Homocysgteine and methionine metabolism	Sulfur metabolism	\N	Cys/Met metabolism PLP-dependent enzyme	pfam01053, Cys_Met_Meta_PP, Cys/Met metabolism PLP-dependent enzyme	Cys/Met metabolism PLP-dependent enzyme	NCU09230	cys-16	0	ANID_01446	1839	123568	125406	-	cystathionine gamma-lyase	VII	PF01053.13,PF00155.14,PF01041.10,PF00266.12,PF01053.12
TRIRE2_57088	4.58977e-05	3.4944	3.4944	cre1 * DD up vs QM9414 * DD	30.824	8.62088	0.491255	0.0343486	22.7734	6.36929	0.699201	1	Sulfur metabolism	0	Sulfur metabolism	sulfur assimilation	EC number 2.A.53.1.2	sulfate permease(c-conidial,m-mycelial), related to N. crassa CYS-13 and S. cerevisiae Sul1p/Sul2p	148686	59747	NCU03235	YBR294W	0	sulfate permease	0	Sulfur transporter	Sulfur metabolism	\N	sulfate permease	\N	Sulfate/bicarbonate/oxalate exchanger SAT-1 and related transporters (SLC26 family)	NCU03235	0	0	#N/A	#N/A	#N/A	#N/A	#N/A	#N/A	#N/A	#N/A
TRIRE2_54865	0.00113095	2.16648	2.16648	cre1 * DD up vs QM9414 * DD	22.472	5.50511	25.3711	1.55383	12.976	3.17881	0.612442	1	Sulfur metabolism	0	Sulfur metabolism	sulfur assimilation	EC number 2.A.3.8.4	methionine permease, related to S. cerevisiae Mup1p	297834	177947	NCU04942	YGR055W	0	Amino acid transporter	0	Sulfur transporter	Sulfur metabolism	\N	Amino acid transporter	COG0531, PotE, Amino acid transporters	Amino acid transporters	NCU04942	0	0	ANID_01631	1828	104025	105852	-	high-affinity methionine permease	VII	PF00324.14
TRIRE2_121074	0.00041217	3.32196	3.32196	cre1 * DD up vs QM9414 * DD	5.40779	2.41701	27.3383	3.05471	6.29392	2.81306	1.11737	1	Transcription factors	0	Transcription factors	Homeobox	0	conserved hypothetical protein	164928	87030	NCU03070	YML027W	0	The homeobox domain binds DNA through a helix-turn-helix (HTH) structure	homeobox domain-containing protein	0	Transcription factors	\N	homeobox domain-containing protein	The homeobox domain binds DNA through a helix-turn-helix (HTH) structure	homeobox transcriptional regulator	NCU03070	0	0	ANID_01217	1954	76829	78782	+	conserved hypothetical protein	VIII	PF00046.22,PF00046.21
TRIRE2_72611	0.00658406	2.6829	2.6829	cre1 * DD up vs QM9414 * DD	4.34299	3.01673	26.4295	4.58961	21.3708	14.8446	1.73655	1	Transcription factors	0	Transcription factors	Zn2Cys6	0	predicted protein	81200	226216	NCU08000	YMR280C	0	\N	N-terminal binuclear Zn cluster-containing protein	0	Transcription factors	\N	N-terminal binuclear Zn cluster-containing protein	\N	Zn2Cys6 transcriptional regulator	#N/A	#N/A	#N/A	#N/A	#N/A	#N/A	#N/A	#N/A	#N/A	#N/A	#N/A
TRIRE2_119620	0.00578114	2.07455	2.07455	cre1 * DD up vs QM9414 * DD	1.70063	0.617501	0.74915	0.0680043	6.7252	2.44193	0.907753	1	Transcription factors	0	Transcription factors	Zn2Cys6	0	hypothetical protein	281744	219998	NCU00180	YML099C	0	The N-terminal region of a number of fungal transcriptional regulatory proteins contains a Cys-rich motif that is involved in zinc-dependent binding of DNA. The region forms a binuclear Zn cluster, in which two Zn atoms are bound by six Cys residues	N-terminal fungal transcription regulatory domain-containing protein	0	Transcription factors	\N	N-terminal fungal transcription regulatory domain-containing protein	The N-terminal region of a number of fungal transcriptional regulatory proteins contains a Cys-rich motif that is involved in zinc-dependent binding of DNA. The region forms a binuclear Zn cluster, in which two Zn atoms are bound by six Cys residues	Zn2Cys6 transcriptional regulator	#N/A	#N/A	#N/A	#N/A	#N/A	#N/A	#N/A	#N/A	#N/A	#N/A	#N/A
TRIRE2_3449	0.00209115	2.41342	2.41342	cre1 * DD up vs QM9414 * DD	30.702	11.713	72.8454	6.94772	2.34092	0.893071	0.953762	1	Transcription factors	0	Transcription factors	Zn2Cys6	0	conserved hypothetical protein	321925	229241	NCU09529	YLR256W	#N/A	#N/A	#N/A	#N/A	#N/A	#N/A	#N/A	#N/A	Zn2Cys6 transcriptional regulator	NCU09529	0	0	ANID_06858	2351	174794	177144	+	conserved hypothetical protein	I	PF11951.1,PF00172.11,PF00172.10
TRIRE2_108649	8.37578e-05	2.7782	2.7782	cre1 * DD up vs QM9414 * DD	21.6016	4.66001	114.526	6.17658	11.6011	2.50265	0.539314	1	Transcription factors	0	Transcription factors	GATA type zinc finger	0	conserved hypothetical protein	77763	55566	NCU01461	YMR179W	#N/A	#N/A	#N/A	#N/A	#N/A	#N/A	#N/A	#N/A	GATA type Zn finger	NCU01461	0	0	ANID_06828	3718	87557	91274	-	GATA transcription factor	I	0
TRIRE2_22755	0.000381926	2.16016	2.16016	cre1 * DD up vs QM9414 * DD	19.6433	3.54073	40.3631	1.81888	20.6067	3.71439	0.450629	1	Transcription factors	0	Transcription factors	Zn2Cys6	0	C6 finger domain-containing protein	150965	179371	NCU05996	YOR337W	#N/A	#N/A	#N/A	#N/A	#N/A	#N/A	#N/A	#N/A	Zn2Cys6 transcriptional regulator	NCU05996	0	0	ANID_02001	2576	70980	73555	-	C6 finger domain-containing protein	VII	PF00172.10
TRIRE2_52875	0.000434453	2.17099	2.17099	cre1 * DD up vs QM9414 * DD	18.3371	3.46531	22.7934	1.07687	13.58	2.56633	0.472445	1	Transcription factors	0	Transcription factors	Zn2Cys6	0	C6 zinc finger domain protein	297511	67928	NCU06443	YML099C	#N/A	#N/A	#N/A	#N/A	#N/A	#N/A	#N/A	#N/A	Zn2Cys6 transcriptional regulator	#N/A	#N/A	#N/A	ANID_08501	2146	391806	393951	+	conserved hypothetical protein	Unmapped scaffolds	0
TRIRE2_103751	0.000851979	2.18577	2.18577	cre1 * DD up vs QM9414 * DD	15.5604	3.59843	22.9366	1.32605	11.7006	2.70583	0.578138	1	Transcription factors	0	Transcription factors	Zn2Cys6	0	conserved hypothetical protein	35186	54303	NCU00017	YLR256W	#N/A	#N/A	#N/A	#N/A	#N/A	#N/A	#N/A	#N/A	Zn2Cys6 transcriptional regulator	#N/A	#N/A	#N/A	#N/A	#N/A	#N/A	#N/A	#N/A	#N/A	#N/A	#N/A
TRIRE2_22535	0.00164437	2.22949	2.22949	cre1 * DD up vs QM9414 * DD	6.20913	1.825	11.9262	0.876346	6.44392	1.89401	0.734806	1	Transcription factors	0	Asexual development	Zn2Cys6	0	fungal specific transcription factor	141302	65142	NCU06799	YJL206C	#N/A	#N/A	#N/A	#N/A	#N/A	#N/A	#N/A	#N/A	Zn2Cys6 transcriptional regulator	NCU06799	vad-5	0	ANID_00863	2557	238313	240869	-	fungal specific transcription factor domain-containing protein	VIII	PF00172.11,PF00172.10,PF04082.10,PF04082.11
TRIRE2_102920	0.0027514	3.25203	3.25203	cre1 * DD up vs QM9414 * DD	5.40501	4.0206	24.8651	4.62406	8.84457	6.57917	1.85966	1	Transcription factors	0	Transcription factors	C2H2 zinc finger	0	hypothetical protein	165061	125918	NCU09206	0	#N/A	#N/A	#N/A	#N/A	#N/A	#N/A	#N/A	#N/A	C2H2 transcriptional regulator	#N/A	#N/A	#N/A	#N/A	#N/A	#N/A	#N/A	#N/A	#N/A	#N/A	#N/A
TRIRE2_60578	0.000379852	2.12296	2.12296	cre1 * DD up vs QM9414 * DD	3.43478	0.59066	1.71471	0.0737173	8.99794	1.54733	0.429911	1	Transcription factors	0	Transcription factors	Zn2Cys6	0	conserved hypothetical protein	126883	47789	NCU08848	YNR063W	#N/A	#N/A	#N/A	#N/A	#N/A	#N/A	#N/A	#N/A	Zn2Cys6 transcriptional regulator	NCU08848	0	0	#N/A	#N/A	#N/A	#N/A	#N/A	#N/A	#N/A	#N/A
TRIRE2_58456	0.000977309	2.0623	2.0623	cre1 * DD up vs QM9414 * DD	8.53367	1.75767	53.4891	2.75428	5.51631	1.13619	0.514923	1	Transcription factors	0	Transcription factors	Zn2Cys6	0	conserved hypothetical protein	43449	192770	NCU10697	YDR213W	0	Cys(6)Zn(2) transcription factor	0	0	0	#N/A	#N/A	#N/A	Zn2Cys6 transcriptional regulator	#N/A	#N/A	#N/A	ANID_03994	1206	99959	101164	-	C6 finger domain-containing protein	II	0
TRIRE2_58130	0.000965809	4.13655	4.13655	cre1 * DD up vs QM9414 * DD	2.92533	2.31072	0.55262	0.109129	6.81251	5.38121	1.97475	1	Transcription factors	0	Transcription factors	bHLH	0	HLH transcription factor	148632	173998	NCU02724	YBL103C	0	Helix loop helix transcription factor EB	0	0	0	#N/A	#N/A	#N/A	bHLH transcriptional regulator	NCU02724	0	0	ANID_01298	2047	333755	335801	+	HLH transcription factor	VIII	PF00010.18,PF00010.19
TRIRE2_103230	0.00120714	3.47974	3.47974	cre1 * DD up vs QM9414 * DD	2.94731	1.91398	0.145561	0.0236318	11.4586	7.44121	1.62349	1	Transcription factors	Ctf1-beta	Transcription factors	Zn2Cys6	0	cutinase transcription factor 1 beta	145197	73221	NCU03643	YLR098C	0	N-terminal binuclear Zn cluster-containing protein;responsive to light in the absence of photoreceptor (Chen et al., 2009)	Zn(II)2Cys6 fungal binuclear TF Cutinase TF-1beta	Light responsive TF	Transcription factors	\N	N-terminal binuclear Zn cluster-containing protein	\N	Zn2Cys6 transcriptional regulator CTF1߀ (cutinase)	NCU03643	0	0	ANID_01425	2975	61701	64675	+	conserved hypothetical protein	VII	PF00172.10,PF04082.10,PF04082.11
TRIRE2_120698	0.001563	2.26524	2.26524	cre1 * DD up vs QM9414 * DD	14.4175	4.34165	0.712928	0.0536724	8.63112	2.59916	0.752845	1	Transcription factors	PacC	Sexual development	C2H2 zinc finger	0	pH-response transcription factor pacC/RIM101	78054	40391	NCU00090	YHL027W	0	pac C is a trancription factor responsive to ambient pH. Activator of alkaline expressed genes and a Repressor of acid-expressed genes	pH-response transcription factor pacC	0	Transcription factors	\N	pH-response transcription factor pacC	pac C is a trancription factor responsive to ambient pH. Activator of alkaline expressed genes and a Repressor of acid-expressed genes	C2H2 transcriptional regulator	NCU00090	0	0	ANID_02855	2375	108228	110602	-	pH-response transcription factor pacC/RIM101	VI	PF00096.18,PF00096.19
TRIRE2_121482	9.42037e-08	4.331	4.331	cre1 * DD up vs QM9414 * DD	49.2718	4.8189	3.71087	0.090733	46.5926	4.55687	0.244506	1	Transport	0	Transport	Sugar transporter	transporter containing IPR003663 domain	0	146802	224321	NCU06138	YDL194W	0	0	0	0	Transport	#N/A	#N/A	#N/A	MFS permease	#N/A	#N/A	#N/A	ANID_08400	2249	61678	63926	-	MFS sugar transporter	Unmapped scaffolds	PF07690.9,TIGR00879,PF07690.8,PF00083.17,PF00083.16
TRIRE2_65191	2.9442e-05	2.49097	2.49097	cre1 * DD up vs QM9414 * DD	45.4644	6.09076	15.6398	0.523808	8.28739	1.11024	0.334919	1	Transport	0	Transport	Sugar transporter	transporter containing IPR003663 domain	putative maltose permease	154801	69846	NCU01868	YBR298C	0	putative maltose permease	0	0	Transport	#N/A	#N/A	#N/A	MFS permease (maltose permease)	#N/A	#N/A	#N/A	#N/A	#N/A	#N/A	#N/A	#N/A	#N/A	#N/A	#N/A
TRIRE2_76800	1.71724e-05	3.44443	3.44443	cre1 * DD up vs QM9414 * DD	37.758	8.19276	5.66778	0.30745	9.82925	2.13276	0.542452	1	Transport	0	Transport	Sugar transporter	transporter containing IPR003663 domain	0	86359	53991	NCU00821	YDR536W	0	0	0	0	Transport	#N/A	#N/A	#N/A	MFS permease	NCU00821	0	0	ANID_02475	1637	12912	14548	-	MFS monosaccharide transporter	VII	PF07690.9,TIGR00879,PF07690.8,PF00083.17,PF00083.16
TRIRE2_81389	0.00621036	2.08836	2.08836	cre1 * DD up vs QM9414 * DD	36.5247	13.8413	67.2869	6.37473	3.04823	1.15515	0.947396	1	Transport	0	Transport	General substrate transporter	transporter containing IPR005828 domain	0	161152	59225	NCU08325	YML123C	0	0	0	0	Transport	#N/A	#N/A	#N/A	phosphate/H+ symporter	#N/A	#N/A	#N/A	ANID_00217	1589	199358	200946	+	conserved hypothetical protein	VIII	PF00083.17
TRIRE2_124002	0.000267623	5.21104	5.21104	cre1 * DD up vs QM9414 * DD	33.4435	25.2265	16.0805	3.03239	15.2384	11.4943	1.88576	1	Transport	0	Transport	Oligopeptide transporter OPT superfamily	transporter containing IPR004813 domain	0	129432	58191	NCU09773	YJL212C	0	0	0	0	Transport	\N	peptide transporter	possible homolog of S. commune MTD1 that is expressed in dikaryons	Sexual differentiation process protein ISP4	NCU09773	0	0	ANID_06452	2349	223889	226237	-	peptide transporter MTD1	I	PF03169.7,TIGR00728,PF03169.8
TRIRE2_80058	0.00194774	2.18355	2.18355	cre1 * DD up vs QM9414 * DD	26.413	7.74862	254.273	18.6486	2.55021	0.74814	0.733409	1	Transport	0	Transport	Sugar transporter	transporter containing IPR003663 domain	Predicted transporter (major facilitator superfamily)	317997	43891	NCU01494	YHR096C	0	Predicted transporter (major facilitator superfamily)	0	0	Transport	#N/A	#N/A	#N/A	MFS permease	NCU01494	0	0	ANID_05323	2139	178783	180921	-	MFS sugar transporter	V	PF07690.9,TIGR00879,PF07690.8,PF00083.17,PF00083.16
TRIRE2_65153	4.19465e-05	4.55968	4.55968	cre1 * DD up vs QM9414 * DD	19.2226	7.7383	50.5116	5.08351	29.8882	12.0318	1.00641	1	Transport	0	Transport	Sugar transporter	transporter containing IPR003663 domain	0	154753	89841	NCU05585	YNR072W	0	0	0	0	Transport	#N/A	#N/A	#N/A	MFS permease	NCU05585	0	0	ANID_03220	2285	22931	25215	-	MFS quinate transporter	VI	PF07690.9,TIGR00879,PF07690.8,PF00083.17,PF00083.16
TRIRE2_80695	0.00170535	2.3618	2.3618	cre1 * DD up vs QM9414 * DD	11.7301	4.00455	1.79693	0.153364	13.1281	4.48181	0.853478	1	Transport	0	Transport	ABC transporter	transporter containing IPR003439 domain	0	152585	43860	NCU00010	YMR301C	0	0	0	0	Transport	#N/A	#N/A	#N/A	half-sized ABC transporter	NCU00010	0	0	ANID_04517	2914	145986	148899	-	heavy metal tolerance protein	III	PF00664.15,PF00005.19,PF00664.16,PF00005.20
TRIRE2_64167	0.0015782	2.19786	2.19786	cre1 * DD up vs QM9414 * DD	11.6412	3.26081	3.11598	0.218204	2.66016	0.745137	0.700274	1	Transport	0	Transport	Oligopeptide transporter OPT superfamily	transporter containing IPR004813 domain	0	36697	190875	NCU03171	YJL212C	0	0	0	0	Transport	#N/A	#N/A	#N/A	Sexual differentiation process protein ISP4	#N/A	#N/A	#N/A	ANID_07702	2955	300934	303888	-	conserved hypothetical protein	IV	PF03169.7,PF03169.8
TRIRE2_106556	0.000195326	3.31464	3.31464	cre1 * DD up vs QM9414 * DD	11.085	4.06336	66.2158	6.06805	4.4913	1.64634	0.916405	1	Transport	0	Transport	Sugar transporter	transporter containing IPR003663 domain	0	146895	216420	NCU01633	YDR345C	0	1 TM hypothetical protein	0	0	Transport	\N	galactose permease	\N	sugar transporter containing IPR003663 domain	NCU01633	0	0	#N/A	#N/A	#N/A	#N/A	#N/A	#N/A	#N/A	#N/A
TRIRE2_82105	0.00317698	2.11419	2.11419	cre1 * DD up vs QM9414 * DD	5.99151	1.87967	0.0318402	0.00249725	4.06745	1.27605	0.784307	1	Transport	0	Transport	ABC transporter	transporter containing IPR003439 domain	Pleiotropic drug resistance proteins (PDR1-15), ABC superfamily	88381	85589	NCU05591	YOR153W	0	Pleiotropic drug resistance proteins (PDR1-15), ABC superfamily	0	0	Transport	#N/A	#N/A	#N/A	PDR-type ABC transporters	#N/A	#N/A	#N/A	ANID_08928	4639	37543	42181	-	ABC multidrug transporter	VII	PF01061.17,PF00005.19,PF06422.5,PF06422.4,PF00005.20,PF01061.16
TRIRE2_44278	3.08745e-07	5.77371	5.77371	cre1 * DD up vs QM9414 * DD	4.80976	0.864963	394.164	17.7211	77.5062	13.9383	0.449588	1	Transport	0	Transport	Oligopeptide transporter OPT superfamily	transporter containing IPR004813 domain	0	156562	81566	NCU09874	YGL114W	0	0	0	0	Transport	#N/A	#N/A	#N/A	Rab geranyl transferase escort protein	NCU09874	0	0	#N/A	#N/A	#N/A	#N/A	#N/A	#N/A	#N/A	#N/A
TRIRE2_21960	3.37517e-06	2.33872	2.33872	cre1 * DD up vs QM9414 * DD	37.0729	2.6289	7.6114	0.134934	41.9263	2.97306	0.177279	1	#N/A	#N/A	#N/A	#N/A	#N/A	#N/A	#N/A	#N/A	#N/A	#N/A	PLC-E	phospholipase C	0	Ca	signal transduction	\N	phospholipase C	phospholipase C, related to A. oryzae phospholipase C	phospholipase C	#N/A	#N/A	#N/A	ANID_02336	1433	180410	181842	-	phospholipase C PLC-C	VII	PF04185.6,PF04185.7
TRIRE2_68204	9.35688e-05	3.92302	3.92302	cre1 * DD up vs QM9414 * DD	5.69886	2.2605	9.2477	0.917046	11.9612	4.74451	0.991647	1	#N/A	#N/A	#N/A	#N/A	#N/A	#N/A	#N/A	#N/A	#N/A	#N/A	0	candidate non-ribosomal peptide synthetase	0	NRPS	secondary metabolism	\N	non-ribosomal peptide synthetase	candidate non-ribosomal peptide synthetase	NRPS	NCU07231	0	0	ANID_09129	3367	212269	215635	+	non-ribosomal peptide synthetase	IV	PF00501.21,PF00501.20,TIGR01733
TRIRE2_80659	5.15316e-06	10.8451	10.8451	cre1 * DD up vs QM9414 * DD	34.8653	21.3832	4.07495	0.6248	48.3162	29.6328	1.53327	1	#N/A	#N/A	#N/A	#N/A	#N/A	#N/A	#N/A	#N/A	#N/A	#N/A	0	alcohol oxidase AOX1	0	0	oxidative/radical processes	\N	\N	\N	alcohol oxidase AOX1	NCU01853	0	0	ANID_00567	2416	587672	590087	-	choline dehydrogenase	VIII	PF05199.6,PF05199.5,PF00732.11,PF00732.12
TRIRE2_111893	0.00431625	2.04184	2.04184	cre1 * DD up vs QM9414 * DD	2.3317	0.734406	2.09961	0.165326	3.96327	1.2483	0.787415	1	#N/A	#N/A	#N/A	#N/A	#N/A	#N/A	#N/A	#N/A	#N/A	#N/A	0	0	0	0	oxidative/radical processes	#N/A	#N/A	#N/A	ferric reductase	#N/A	#N/A	#N/A	#N/A	#N/A	#N/A	#N/A	#N/A	#N/A	#N/A	#N/A
TRIRE2_80775	0.000122	3.24381	3.24381	cre1 * DD up vs QM9414 * DD	10.0443	3.15334	5.56444	0.436727	20.7945	6.52826	0.784854	1	#N/A	#N/A	#N/A	#N/A	#N/A	#N/A	#N/A	#N/A	#N/A	#N/A	0	0	0	0	mitochondrial proteins	#N/A	#N/A	#N/A	calcium dependent mitochondrial carrier protein, putative	NCU01564	0	0	ANID_02173	2341	120005	122345	+	calcium dependent mitochondrial carrier protein	VII	PF00153.20,PF00153.19,PF00036.24,PF00036.25
TRIRE2_77767	0.000282036	2.05775	2.05775	cre1 * DD up vs QM9414 * DD	8.71867	1.27393	0.114729	0.00419094	3.47644	0.507962	0.365289	1	#N/A	#N/A	#N/A	#N/A	#N/A	#N/A	#N/A	#N/A	#N/A	#N/A	0	Taurine dioxygenase	0	Sulfur acquisition and processing	Sulfur metabolism	#N/A	#N/A	#N/A	Taurine catabolism dioxygenase TauD, putative	NCU09738	0	0	ANID_10081	1240	333151	334390	-	alpha-ketoglutarate dependent xanthine dioxygenase	VIII	PF02668.8,PF02668.9
TRIRE2_47127	2.16929e-05	2.55114	2.55114	cre1 * DD up vs QM9414 * DD	53.7494	7.05985	89.3036	2.93245	6.99305	0.918519	0.328368	1	#N/A	#N/A	#N/A	#N/A	#N/A	#N/A	#N/A	#N/A	#N/A	#N/A	0	0	0	0	Protease	\N	Peptidase M18-like protein	pfam02127, Peptidase_M18, Aminopeptidase I zinc metalloprotease (M18)	peptidase M18	NCU04192	0	0	ANID_11070	1789	43412	45200	+	aspartyl aminopeptidase	II	PF02127.7,PF02127.8
TRIRE2_81004	2.11267e-06	8.86841	8.86841	cre1 * DD up vs QM9414 * DD	13.4243	5.6655	56.429	5.95374	18.6146	7.85601	1.05509	1	#N/A	#N/A	#N/A	#N/A	#N/A	#N/A	#N/A	#N/A	#N/A	#N/A	0	putative aspartate protease, secreted	0	0	Protease	#N/A	#N/A	#N/A	aspartyl protease	#N/A	#N/A	#N/A	#N/A	#N/A	#N/A	#N/A	#N/A	#N/A	#N/A	#N/A
TRIRE2_61212	1.28752e-09	7.46715	7.46715	cre1 * DD up vs QM9414 * DD	82.8249	6.27744	31.6824	0.600315	161.53	12.2426	0.189479	1	#N/A	#N/A	#N/A	#N/A	#N/A	#N/A	#N/A	#N/A	#N/A	#N/A	#N/A	#N/A	#N/A	#N/A	#N/A	#N/A	#N/A	#N/A	cytochrome P450 monooxygenase	NCU06895	0	0	ANID_09007	1742	91444	93185	-	benzoate 4-monooxygenase cytochrome P450	VII	PF00067.14,PF00067.15
TRIRE2_122994	5.61874e-07	2.46297	2.46297	cre1 * DD up vs QM9414 * DD	81.5721	4.40618	19.6397	0.265213	50.2884	2.71636	0.135039	1	#N/A	#N/A	#N/A	#N/A	#N/A	#N/A	#N/A	#N/A	#N/A	#N/A	#N/A	#N/A	#N/A	#N/A	#N/A	#N/A	#N/A	#N/A	unknown protein	NCU07869	0	0	ANID_04465	1129	118190	119318	-	INSIG domain-containing protein	III	PF07281.4,PF07281.5
TRIRE2_104816	5.14075e-09	22.8942	22.8942	cre1 * DD up vs QM9414 * DD	48.5474	11.8475	177.96	10.8573	77.2218	18.8452	0.610099	1	#N/A	#N/A	#N/A	#N/A	#N/A	#N/A	#N/A	#N/A	#N/A	#N/A	#N/A	#N/A	#N/A	#N/A	#N/A	#N/A	#N/A	#N/A	MFS permease	#N/A	#N/A	#N/A	#N/A	#N/A	#N/A	#N/A	#N/A	#N/A	#N/A	#N/A
TRIRE2_80593	1.38149e-05	2.01257	2.01257	cre1 * DD up vs QM9414 * DD	45.4811	3.00198	32.7571	0.540532	26.1627	1.72686	0.165012	1	#N/A	#N/A	#N/A	#N/A	#N/A	#N/A	#N/A	#N/A	#N/A	#N/A	#N/A	#N/A	#N/A	#N/A	#N/A	#N/A	#N/A	#N/A	unknown protein	NCU00538	0	0	ANID_07748	3404	25438	28841	-	PAP/25A family protein	IV	PF03828.11,PF03828.12,PF01909.16,PF01909.15
TRIRE2_70191	2.33295e-06	2.63341	2.63341	cre1 * DD up vs QM9414 * DD	45.2129	3.83851	95.2593	2.02185	25.0546	2.1271	0.212247	1	#N/A	#N/A	#N/A	#N/A	#N/A	#N/A	#N/A	#N/A	#N/A	#N/A	#N/A	#N/A	#N/A	#N/A	#N/A	#N/A	#N/A	#N/A	unknown protein	NCU04670	0	0	ANID_10747	1917	111991	113907	+	conserved hypothetical protein	I	PF01734.15,PF01734.14
TRIRE2_57476	8.10275e-05	2.17017	2.17017	cre1 * DD up vs QM9414 * DD	44.5817	5.48515	23.0837	0.710032	20.3021	2.49789	0.30759	1	#N/A	#N/A	#N/A	#N/A	#N/A	#N/A	#N/A	#N/A	#N/A	#N/A	#N/A	#N/A	#N/A	#N/A	#N/A	#N/A	#N/A	#N/A	unknown protein	NCU00068	0	0	ANID_09448	3093	3337	6429	+	conserved hypothetical protein	Unmapped scaffolds	0
TRIRE2_120359	0.000163762	2.18163	2.18163	cre1 * DD up vs QM9414 * DD	44.5158	6.61198	171.322	6.36165	12.8849	1.91381	0.371328	1	#N/A	#N/A	#N/A	#N/A	#N/A	#N/A	#N/A	#N/A	#N/A	#N/A	#N/A	#N/A	#N/A	#N/A	#N/A	#N/A	#N/A	#N/A	unknown protein	NCU02244	0	0	ANID_04273	2063	69418	71480	+	C2 domain-containing protein	II	PF00168.23,PF00168.22
TRIRE2_120752	1.16897e-05	2.47422	2.47422	cre1 * DD up vs QM9414 * DD	41.4965	4.42286	48.5279	1.29308	29.2961	3.1225	0.26646	1	#N/A	#N/A	#N/A	#N/A	#N/A	#N/A	#N/A	#N/A	#N/A	#N/A	#N/A	#N/A	#N/A	#N/A	#N/A	#N/A	#N/A	#N/A	K+ transporter Trk1	NCU06449	trk	0	ANID_08029	2490	46375	48864	+	potassium ion transporter	II	TIGR00934,PF02386.8,PF02386.9
TRIRE2_59434	6.45379e-05	2.4606	2.4606	cre1 * DD up vs QM9414 * DD	40.8789	6.42673	334.044	13.1291	9.57002	1.50454	0.393035	1	#N/A	#N/A	#N/A	#N/A	#N/A	#N/A	#N/A	#N/A	#N/A	#N/A	#N/A	#N/A	#N/A	#N/A	#N/A	#N/A	#N/A	#N/A	unknown protein	NCU01927	0	0	ANID_00777	1897	153572	155468	+	conserved hypothetical protein	VIII	PF03127.7
TRIRE2_106828	0.000836539	2.20524	2.20524	cre1 * DD up vs QM9414 * DD	40.2884	9.48064	17.3802	1.02248	7.63871	1.79754	0.588298	1	#N/A	#N/A	#N/A	#N/A	#N/A	#N/A	#N/A	#N/A	#N/A	#N/A	#N/A	#N/A	#N/A	#N/A	#N/A	#N/A	#N/A	#N/A	unknown protein	NCU06879	0	0	ANID_02253	494	92771	93264	-	YggU family protein	VII	PF02594.8,PF02594.9
TRIRE2_37665	0.000115635	4.25428	4.25428	cre1 * DD up vs QM9414 * DD	36.6025	17.1671	106.827	12.5258	4.20578	1.97257	1.17254	1	#N/A	#N/A	#N/A	#N/A	#N/A	#N/A	#N/A	#N/A	#N/A	#N/A	#N/A	#N/A	#N/A	#N/A	#N/A	#N/A	#N/A	#N/A	unknown protein	NCU01395	0	0	ANID_08167	1712	104949	106660	-	WSC domain-containing protein	II	PF09362.3,PF09362.2
TRIRE2_54616	0.000527083	2.08821	2.08821	cre1 * DD up vs QM9414 * DD	35.5777	6.3899	197.012	8.84603	3.24244	0.582355	0.44901	1	#N/A	#N/A	#N/A	#N/A	#N/A	#N/A	#N/A	#N/A	#N/A	#N/A	#N/A	#N/A	#N/A	#N/A	#N/A	#N/A	#N/A	#N/A	unknown protein	NCU07888	0	0	ANID_00061	1130	32796	33925	+	PH domain-containing protein	VIII	0
TRIRE2_51378	6.81474e-05	2.46052	2.46052	cre1 * DD up vs QM9414 * DD	29.181	4.64823	31.5927	1.25809	19.5489	3.11394	0.398224	1	#N/A	#N/A	#N/A	#N/A	#N/A	#N/A	#N/A	#N/A	#N/A	#N/A	#N/A	#N/A	#N/A	#N/A	#N/A	#N/A	#N/A	#N/A	ATG7_NEUCR RecName: Full=Ubiquitin-like modifier-activating enzyme atg-7; AltName: Full=ATG12-activating enzyme E1 atg-7; AltName: Full=Autophagy-related protein 7	NCU06672	0	0	ANID_07428	2373	20379	22751	-	autophagy protein 7	IV	TIGR01381,PF00899.13,PF00899.14
TRIRE2_21422	1.77403e-05	2.65812	2.65812	cre1 * DD up vs QM9414 * DD	27.9085	3.81233	9.30896	0.317903	24.6207	3.36321	0.341502	1	#N/A	#N/A	#N/A	#N/A	#N/A	#N/A	#N/A	#N/A	#N/A	#N/A	#N/A	#N/A	#N/A	#N/A	#N/A	#N/A	#N/A	#N/A	MFS permease	NCU01968	0	0	ANID_04817	2762	137966	140727	+	MFS transporter	III	PF07690.9,PF07690.8,PF00083.17
TRIRE2_3063	1.8598e-06	2.84382	2.84382	cre1 * DD up vs QM9414 * DD	27.7308	2.60993	39.833	0.937236	38.7133	3.64356	0.235291	1	#N/A	#N/A	#N/A	#N/A	#N/A	#N/A	#N/A	#N/A	#N/A	#N/A	#N/A	#N/A	#N/A	#N/A	#N/A	#N/A	#N/A	#N/A	unknown protein	NCU09502	0	0	#N/A	#N/A	#N/A	#N/A	#N/A	#N/A	#N/A	#N/A
TRIRE2_124259	1.31701e-07	9.32972	9.32972	cre1 * DD up vs QM9414 * DD	26.524	6.46112	147.795	9.00054	20.8059	5.06821	0.608988	1	#N/A	#N/A	#N/A	#N/A	#N/A	#N/A	#N/A	#N/A	#N/A	#N/A	#N/A	#N/A	#N/A	#N/A	#N/A	#N/A	#N/A	#N/A	SSCRP	#N/A	#N/A	#N/A	#N/A	#N/A	#N/A	#N/A	#N/A	#N/A	#N/A	#N/A
TRIRE2_124327	6.31812e-06	2.32246	2.32246	cre1 * DD up vs QM9414 * DD	25.491	2.04486	3.14669	0.063106	32.1268	2.57718	0.200547	1	#N/A	#N/A	#N/A	#N/A	#N/A	#N/A	#N/A	#N/A	#N/A	#N/A	#N/A	#N/A	#N/A	#N/A	#N/A	\N	Hypothetical protein	contains an Interpro domain of the major facilitator superfamily of proteins that are involved in carbohydrate transport. Shares amino acid sequence identity with sucrose transport proteins from several filamentous fungi.	MFS permease (sucrose transporter?)	#N/A	#N/A	#N/A	#N/A	#N/A	#N/A	#N/A	#N/A	#N/A	#N/A	#N/A
TRIRE2_109031	2.59372e-05	4.26354	4.26354	cre1 * DD up vs QM9414 * DD	25.1309	8.25034	139.298	11.4327	3.81657	1.25296	0.820737	1	#N/A	#N/A	#N/A	#N/A	#N/A	#N/A	#N/A	#N/A	#N/A	#N/A	#N/A	#N/A	#N/A	#N/A	#N/A	#N/A	#N/A	#N/A	orphan protein	#N/A	#N/A	#N/A	#N/A	#N/A	#N/A	#N/A	#N/A	#N/A	#N/A	#N/A
TRIRE2_119857	0.000276635	3.56534	3.56534	cre1 * DD up vs QM9414 * DD	24.9871	11.2743	511.87	57.7395	6.78949	3.06345	1.12801	1	#N/A	#N/A	#N/A	#N/A	#N/A	#N/A	#N/A	#N/A	#N/A	#N/A	#N/A	#N/A	#N/A	#N/A	#N/A	#N/A	#N/A	#N/A	orphan protein	#N/A	#N/A	#N/A	#N/A	#N/A	#N/A	#N/A	#N/A	#N/A	#N/A	#N/A
TRIRE2_78042	2.74843e-05	2.09515	2.09515	cre1 * DD up vs QM9414 * DD	24.0038	2.07809	0.708442	0.0153331	21.921	1.89778	0.216434	1	#N/A	#N/A	#N/A	#N/A	#N/A	#N/A	#N/A	#N/A	#N/A	#N/A	#N/A	#N/A	#N/A	#N/A	#N/A	#N/A	#N/A	#N/A	unknown protein	NCU06273	0	0	ANID_09523	1886	2189	4074	+	conserved hypothetical protein	Unmapped scaffolds	0
TRIRE2_79361	0.000473991	2.62303	2.62303	cre1 * DD up vs QM9414 * DD	22.2284	6.65441	2.69375	0.201604	9.18119	2.74853	0.748414	1	#N/A	#N/A	#N/A	#N/A	#N/A	#N/A	#N/A	#N/A	#N/A	#N/A	0	hypothetical protein (homologue to NCU02089.5)	0	0	0	#N/A	#N/A	#N/A	unknown protein	NCU02089	0	0	#N/A	#N/A	#N/A	#N/A	#N/A	#N/A	#N/A	#N/A
TRIRE2_123199	0.00120992	4.43344	4.43344	cre1 * DD up vs QM9414 * DD	21.9728	20.3645	140.374	32.5247	2.60726	2.41642	2.31701	1	#N/A	#N/A	#N/A	#N/A	#N/A	#N/A	#N/A	#N/A	#N/A	#N/A	#N/A	#N/A	#N/A	#N/A	#N/A	#N/A	#N/A	#N/A	SSCRP	#N/A	#N/A	#N/A	#N/A	#N/A	#N/A	#N/A	#N/A	#N/A	#N/A	#N/A
TRIRE2_50793	1.49565e-06	5.51473	5.51473	cre1 * DD up vs QM9414 * DD	21.6845	5.19364	61.0438	3.65515	16.0631	3.84727	0.598775	1	#N/A	#N/A	#N/A	#N/A	#N/A	#N/A	#N/A	#N/A	#N/A	#N/A	#N/A	#N/A	#N/A	#N/A	#N/A	#N/A	#N/A	#N/A	tyrosinase	NCU08615	0	0	ANID_08435	2920	171663	174582	+	conserved hypothetical protein	Unmapped scaffolds	PF00264.12,PF00264.13
TRIRE2_120931	0.000110512	3.14978	3.14978	cre1 * DD up vs QM9414 * DD	21.5367	6.27148	3.004	0.218691	6.7743	1.97267	0.727998	1	#N/A	#N/A	#N/A	#N/A	#N/A	#N/A	#N/A	#N/A	#N/A	#N/A	#N/A	#N/A	#N/A	#N/A	#N/A	#N/A	#N/A	#N/A	unknown protein	NCU09509	0	0	#N/A	#N/A	#N/A	#N/A	#N/A	#N/A	#N/A	#N/A
TRIRE2_67579	5.90073e-06	3.68723	3.68723	cre1 * DD up vs QM9414 * DD	20.2621	3.83854	14.8328	0.702499	13.9965	2.65156	0.473611	1	#N/A	#N/A	#N/A	#N/A	#N/A	#N/A	#N/A	#N/A	#N/A	#N/A	#N/A	#N/A	#N/A	#N/A	#N/A	#N/A	#N/A	#N/A	phospholipase A2	NCU06650	0	0	#N/A	#N/A	#N/A	#N/A	#N/A	#N/A	#N/A	#N/A
TRIRE2_79329	0.000234177	2.26913	2.26913	cre1 * DD up vs QM9414 * DD	19.2657	3.45897	0.459539	0.0206265	10.9337	1.96304	0.448851	1	#N/A	#N/A	#N/A	#N/A	#N/A	#N/A	#N/A	#N/A	#N/A	#N/A	#N/A	#N/A	#N/A	#N/A	#N/A	#N/A	#N/A	#N/A	MFS permease	NCU03107	0	0	ANID_04019	1575	173228	174802	+	MFS transporter	II	PF07690.9,PF07690.8
TRIRE2_56726	2.46764e-06	3.04312	3.04312	cre1 * DD up vs QM9414 * DD	19.1601	2.17549	55.8461	1.58523	12.8151	1.45507	0.283857	1	#N/A	#N/A	#N/A	#N/A	#N/A	#N/A	#N/A	#N/A	#N/A	#N/A	#N/A	#N/A	#N/A	#N/A	#N/A	#N/A	#N/A	#N/A	Branched chain alpha-keto acid dehydrogenase complex, alpha subunit	NCU09864	0	0	ANID_01726	1783	15469	17251	+	2-oxoisovalerate dehydrogenase complex alpha subunit	VII	PF00676.13,PF00676.12
TRIRE2_5868	0.000509601	2.00411	2.00411	cre1 * DD up vs QM9414 * DD	18.8489	2.99045	10.7532	0.42651	13.8949	2.20449	0.396636	1	#N/A	#N/A	#N/A	#N/A	#N/A	#N/A	#N/A	#N/A	#N/A	#N/A	#N/A	#N/A	#N/A	#N/A	#N/A	#N/A	#N/A	#N/A	Single-stranded nucleic acid binding R3H	NCU05343	0	0	ANID_08038	1929	76140	78068	+	R3H domain-containing protein	II	PF01424.14,PF01424.15,PF00076.15,PF00076.14
TRIRE2_80725	5.1472e-07	2.92536	2.92536	cre1 * DD up vs QM9414 * DD	17.6702	1.32841	101.043	1.89905	24.4916	1.84123	0.187945	1	#N/A	#N/A	#N/A	#N/A	#N/A	#N/A	#N/A	#N/A	#N/A	#N/A	#N/A	#N/A	#N/A	#N/A	#N/A	#N/A	#N/A	#N/A	unknown protein	NCU00121	0	0	ANID_06107	2787	222253	225039	+	CLC channel protein	I	PF00654.12,PF00571.20,PF00654.13
TRIRE2_67639	6.40895e-05	2.75186	2.75186	cre1 * DD up vs QM9414 * DD	17.6427	3.49983	12.5057	0.620198	23.9457	4.75018	0.495932	1	#N/A	#N/A	#N/A	#N/A	#N/A	#N/A	#N/A	#N/A	#N/A	#N/A	#N/A	#N/A	#N/A	#N/A	#N/A	\N	Thiamine pyrophosphate-requiring enzyme	COG0028, IlvB, Thiamine pyrophosphate-requiring enzymes	IlvB, Thiamine pyrophosphate-requiring enzymes	NCU08771	0	0	ANID_10808	1764	314052	315815	-	thiamine pyrophosphate enzyme	I	PF00205.14,PF02775.14,PF00205.15,PF02775.13,PF02776.11
TRIRE2_102582	1.31022e-05	2.36785	2.36785	cre1 * DD up vs QM9414 * DD	16.5768	1.64184	70.4163	1.74359	25.8409	2.5594	0.247612	1	#N/A	#N/A	#N/A	#N/A	#N/A	#N/A	#N/A	#N/A	#N/A	#N/A	#N/A	#N/A	#N/A	#N/A	#N/A	#N/A	#N/A	#N/A	unknown protein	NCU07541	0	0	#N/A	#N/A	#N/A	#N/A	#N/A	#N/A	#N/A	#N/A
TRIRE2_42418	0.000974838	2.07147	2.07147	cre1 * DD up vs QM9414 * DD	16.4317	3.42357	1.28712	0.0670433	9.58711	1.99749	0.520879	1	#N/A	#N/A	#N/A	#N/A	#N/A	#N/A	#N/A	#N/A	#N/A	#N/A	#N/A	#N/A	#N/A	#N/A	#N/A	#N/A	#N/A	#N/A	unknown protein	NCU09935	0	0	#N/A	#N/A	#N/A	#N/A	#N/A	#N/A	#N/A	#N/A
TRIRE2_122666	0.000600622	2.02803	2.02803	cre1 * DD up vs QM9414 * DD	16.1387	2.7697	12.7794	0.548294	12.9113	2.21582	0.429046	1	#N/A	#N/A	#N/A	#N/A	#N/A	#N/A	#N/A	#N/A	#N/A	#N/A	#N/A	#N/A	#N/A	#N/A	#N/A	#N/A	#N/A	#N/A	unknown protein	NCU00941	0	0	#N/A	#N/A	#N/A	#N/A	#N/A	#N/A	#N/A	#N/A
TRIRE2_61907	4.81938e-05	3.25836	3.25836	cre1 * DD up vs QM9414 * DD	16.05	4.04803	1.38545	0.0873571	17.6641	4.45511	0.630533	1	#N/A	#N/A	#N/A	#N/A	#N/A	#N/A	#N/A	#N/A	#N/A	#N/A	#N/A	#N/A	#N/A	#N/A	#N/A	#N/A	#N/A	#N/A	unknown protein	NCU11176	0	0	ANID_00605	2514	715880	718393	+	conserved hypothetical protein	VIII	PF09949.1,PF09949.2
TRIRE2_66077	3.10134e-06	4.78232	4.78232	cre1 * DD up vs QM9414 * DD	15.9173	3.75844	79.2409	4.67765	16.4787	3.89101	0.590308	1	#N/A	#N/A	#N/A	#N/A	#N/A	#N/A	#N/A	#N/A	#N/A	#N/A	#N/A	#N/A	#N/A	#N/A	#N/A	#N/A	#N/A	#N/A	ooc1-related protein	#N/A	#N/A	#N/A	#N/A	#N/A	#N/A	#N/A	#N/A	#N/A	#N/A	#N/A
TRIRE2_110910	1.49751e-06	3.9129	3.9129	cre1 * DD up vs QM9414 * DD	15.8878	2.43014	145.56	5.56605	21.0097	3.21356	0.38239	1	#N/A	#N/A	#N/A	#N/A	#N/A	#N/A	#N/A	#N/A	#N/A	#N/A	#N/A	#N/A	#N/A	#N/A	#N/A	#N/A	#N/A	#N/A	subtilisin like protease	NCU04601	0	0	ANID_01359	2890	145768	148657	-	conserved hypothetical protein	VIII	PF05345.5,PF05345.4
TRIRE2_121177	1.01791e-05	3.94228	3.94228	cre1 * DD up vs QM9414 * DD	14.5813	3.45278	54.7541	3.24137	8.23224	1.94935	0.591987	1	#N/A	#N/A	#N/A	#N/A	#N/A	#N/A	#N/A	#N/A	#N/A	#N/A	#N/A	#N/A	#N/A	#N/A	#N/A	#N/A	#N/A	#N/A	SSCRP	NCU00716	ncw-5	0	#N/A	#N/A	#N/A	#N/A	#N/A	#N/A	#N/A	#N/A
TRIRE2_103747	0.000585943	2.1493	2.1493	cre1 * DD up vs QM9414 * DD	14.4945	2.8933	5.65111	0.28201	7.49701	1.49651	0.499035	1	#N/A	#N/A	#N/A	#N/A	#N/A	#N/A	#N/A	#N/A	#N/A	#N/A	#N/A	#N/A	#N/A	#N/A	#N/A	#N/A	#N/A	#N/A	unknown protein	NCU07694	0	0	ANID_00996	959	23929	24887	+	PBSP domain-containing protein	VIII	PF04450.4,PF04450.5
TRIRE2_63733	9.48e-06	2.49019	2.49019	cre1 * DD up vs QM9414 * DD	14.066	1.44976	30.1157	0.775997	38.74	3.99288	0.257672	1	#N/A	#N/A	#N/A	#N/A	#N/A	#N/A	#N/A	#N/A	#N/A	#N/A	#N/A	#N/A	#N/A	#N/A	#N/A	#N/A	#N/A	#N/A	unknown protein	NCU04634	0	0	#N/A	#N/A	#N/A	#N/A	#N/A	#N/A	#N/A	#N/A
TRIRE2_123179	0.000105029	2.14169	2.14169	cre1 * DD up vs QM9414 * DD	14.0572	1.78109	7.45443	0.236126	29.5147	3.73962	0.316759	1	#N/A	#N/A	#N/A	#N/A	#N/A	#N/A	#N/A	#N/A	#N/A	#N/A	#N/A	#N/A	#N/A	#N/A	#N/A	\N	GTP cyclohydrolase	\N	GTP cyclohydrolase	NCU01449	rib-3	0	ANID_10981	1564	173952	175515	+	GTP cyclohydrolase II	IV	PF12471.1,PF00925.13
TRIRE2_21444	0.000491207	2.12987	2.12987	cre1 * DD up vs QM9414 * DD	13.9848	2.59832	22.8178	1.05987	17.2783	3.21024	0.464491	1	#N/A	#N/A	#N/A	#N/A	#N/A	#N/A	#N/A	#N/A	#N/A	#N/A	#N/A	#N/A	#N/A	#N/A	#N/A	#N/A	#N/A	#N/A	unknown protein	NCU05199	0	0	ANID_00892	2632	87375	90006	+	DnaJ domain-containing protein	VIII	PF00226.23,PF00226.24
TRIRE2_54564	5.00489e-06	3.34885	3.34885	cre1 * DD up vs QM9414 * DD	13.1399	2.05828	0.710868	0.0278383	14.1042	2.20934	0.39161	1	#N/A	#N/A	#N/A	#N/A	#N/A	#N/A	#N/A	#N/A	#N/A	#N/A	#N/A	#N/A	#N/A	#N/A	#N/A	\N	Proline dehydrogenase-like protein	pfam01619, Pro_dh, Proline dehydrogenase aligned	Pro_dhProline dehydrogenase aligned	NCU02936	0	0	ANID_01731	1619	31712	33330	-	proline oxidase	VII	PF01619.10,PF01619.11
TRIRE2_79271	6.57741e-06	2.75918	2.75918	cre1 * DD up vs QM9414 * DD	13.1276	1.54168	2.41489	0.0708998	32.3752	3.80206	0.293594	1	#N/A	#N/A	#N/A	#N/A	#N/A	#N/A	#N/A	#N/A	#N/A	#N/A	#N/A	#N/A	#N/A	#N/A	#N/A	acu9	\N	\N	malate synthase	NCU10007	acu-9	0	ANID_06653	2059	240715	242773	-	malate synthase	I	PF01274.15,PF01274.14,TIGR01344
TRIRE2_55731	0.00010689	2.50923	2.50923	cre1 * DD up vs QM9414 * DD	13.0297	2.41945	1.525	0.0707932	14.1161	2.62117	0.464217	1	#N/A	#N/A	#N/A	#N/A	#N/A	#N/A	#N/A	#N/A	#N/A	#N/A	#N/A	#N/A	#N/A	#N/A	#N/A	#N/A	#N/A	#N/A	cation channel family protein	NCU08283	0	0	ANID_00566	3338	583866	587203	+	integral membrane channel protein	VIII	0
TRIRE2_112609	0.00061179	2.92389	2.92389	cre1 * DD up vs QM9414 * DD	12.9976	5.16212	16.1922	1.60772	10.5715	4.19858	0.992897	1	#N/A	#N/A	#N/A	#N/A	#N/A	#N/A	#N/A	#N/A	#N/A	#N/A	#N/A	#N/A	#N/A	#N/A	#N/A	#N/A	#N/A	#N/A	unknown protein	#N/A	#N/A	#N/A	#N/A	#N/A	#N/A	#N/A	#N/A	#N/A	#N/A	#N/A
TRIRE2_104911	1.08822e-05	2.99698	2.99698	cre1 * DD up vs QM9414 * DD	12.5946	1.93863	46.4111	1.78596	20.7001	3.18626	0.384813	1	#N/A	#N/A	#N/A	#N/A	#N/A	#N/A	#N/A	#N/A	#N/A	#N/A	#N/A	#N/A	#N/A	#N/A	#N/A	#N/A	#N/A	#N/A	unknown protein	#N/A	#N/A	#N/A	#N/A	#N/A	#N/A	#N/A	#N/A	#N/A	#N/A	#N/A
TRIRE2_120943	0.00299393	3.09746	3.09746	cre1 * DD up vs QM9414 * DD	12.2987	8.63495	0.719611	0.12631	7.48943	5.25835	1.75526	1	#N/A	#N/A	#N/A	#N/A	#N/A	#N/A	#N/A	#N/A	#N/A	#N/A	#N/A	#N/A	#N/A	#N/A	#N/A	\N	NAD-dependent glutamate dehydrogenase	\N	NAD-dependent glutamate dehydrogenase	NCU00461	gdh-1	0	ANID_07451	3637	85696	89332	-	NAD dependent glutamate dehydrogenase	IV	PF00208.13,PF00208.14,PF05088.5
TRIRE2_119860	0.00029332	4.33885	4.33885	cre1 * DD up vs QM9414 * DD	12.1895	7.44284	22.0038	3.35885	12.2508	7.48026	1.52649	1	#N/A	#N/A	#N/A	#N/A	#N/A	#N/A	#N/A	#N/A	#N/A	#N/A	#N/A	#N/A	#N/A	#N/A	#N/A	#N/A	#N/A	#N/A	unknown protein	#N/A	#N/A	#N/A	ANID_09371	5144	406234	411377	-	conserved hypothetical protein	VIII	0
TRIRE2_36267	0.000438528	2.298	2.298	cre1 * DD up vs QM9414 * DD	11.8221	2.58031	89.8664	4.90358	7.93855	1.73268	0.545652	1	#N/A	#N/A	#N/A	#N/A	#N/A	#N/A	#N/A	#N/A	#N/A	#N/A	#N/A	#N/A	#N/A	#N/A	#N/A	#N/A	#N/A	#N/A	unknown protein, 3TM	NCU06106	0	0	#N/A	#N/A	#N/A	#N/A	#N/A	#N/A	#N/A	#N/A
TRIRE2_102378	0.00127339	2.12164	2.12164	cre1 * DD up vs QM9414 * DD	11.4393	2.74524	12.1667	0.729951	5.97628	1.43421	0.599958	1	#N/A	#N/A	#N/A	#N/A	#N/A	#N/A	#N/A	#N/A	#N/A	#N/A	#N/A	#N/A	#N/A	#N/A	#N/A	\N	kinesin-like protein	kinesin-like protein, a kinesin-3 family member.	kinesin-like protein, a kinesin-3 family member.	NCU03715	kin-3	0	ANID_06863	2588	188097	190684	+	kinesin family protein	I	PF00225.15,PF00225.16
TRIRE2_121856	0.000181431	5.09772	5.09772	cre1 * DD up vs QM9414 * DD	11.3985	7.57533	6.09941	1.01341	3.55095	2.35993	1.66148	1	#N/A	#N/A	#N/A	#N/A	#N/A	#N/A	#N/A	#N/A	#N/A	#N/A	#N/A	#N/A	#N/A	#N/A	#N/A	tr42600	4-hydroxyphenylpyruvate dioxygenase	COG3185	4-hydroxyphenylpyruvate dioxygenase	NCU01830	0	0	ANID_01899	1431	267043	268473	+	4-hydroxyphenylpyruvate dioxygenase	VII	TIGR01263,PF00903.18,PF00903.17
TRIRE2_75385	0.00133919	2.28744	2.28744	cre1 * DD up vs QM9414 * DD	11.1866	3.29656	1.28646	0.0947761	8.44273	2.48796	0.736718	1	#N/A	#N/A	#N/A	#N/A	#N/A	#N/A	#N/A	#N/A	#N/A	#N/A	#N/A	#N/A	#N/A	#N/A	#N/A	#N/A	#N/A	#N/A	unknown protein	NCU03928	0	0	ANID_10235	1956	212030	213985	+	conserved hypothetical protein	VII	0
TRIRE2_70842	0.000452512	2.81074	2.81074	cre1 * DD up vs QM9414 * DD	10.8815	3.69492	2.98801	0.253651	10.3404	3.51117	0.848898	1	#N/A	#N/A	#N/A	#N/A	#N/A	#N/A	#N/A	#N/A	#N/A	#N/A	#N/A	#N/A	#N/A	#N/A	#N/A	#N/A	#N/A	#N/A	Cytochrome P450 CYP2 subfamily	#N/A	#N/A	#N/A	#N/A	#N/A	#N/A	#N/A	#N/A	#N/A	#N/A	#N/A
TRIRE2_105401	0.000583814	2.04299	2.04299	cre1 * DD up vs QM9414 * DD	10.7414	1.86739	8.21634	0.357104	5.32517	0.925786	0.434627	1	#N/A	#N/A	#N/A	#N/A	#N/A	#N/A	#N/A	#N/A	#N/A	#N/A	#N/A	#N/A	#N/A	#N/A	#N/A	#N/A	#N/A	#N/A	unknown protein, secreted	#N/A	#N/A	#N/A	#N/A	#N/A	#N/A	#N/A	#N/A	#N/A	#N/A	#N/A
TRIRE2_80875	0.000647427	3.33612	3.33612	cre1 * DD up vs QM9414 * DD	10.6624	5.42341	67.0087	8.52097	13.8871	7.06365	1.27162	1	#N/A	#N/A	#N/A	#N/A	#N/A	#N/A	#N/A	#N/A	#N/A	#N/A	#N/A	#N/A	#N/A	#N/A	#N/A	#N/A	#N/A	#N/A	MFS permease	NCU09767	0	0	#N/A	#N/A	#N/A	#N/A	#N/A	#N/A	#N/A	#N/A
TRIRE2_23238	0.000211909	2.38851	2.38851	cre1 * DD up vs QM9414 * DD	10.3025	2.03552	476.348	23.5286	26.447	5.22528	0.493938	1	#N/A	#N/A	#N/A	#N/A	#N/A	#N/A	#N/A	#N/A	#N/A	#N/A	#N/A	#N/A	#N/A	#N/A	#N/A	#N/A	#N/A	#N/A	unknown protein	#N/A	#N/A	#N/A	#N/A	#N/A	#N/A	#N/A	#N/A	#N/A	#N/A	#N/A
TRIRE2_108340	0.00026052	2.47891	2.47891	cre1 * DD up vs QM9414 * DD	10.1528	2.29996	2.10913	0.119448	18.3728	4.16209	0.566339	1	#N/A	#N/A	#N/A	#N/A	#N/A	#N/A	#N/A	#N/A	#N/A	#N/A	#N/A	#N/A	#N/A	#N/A	#N/A	#N/A	#N/A	#N/A	orphan protein	#N/A	#N/A	#N/A	#N/A	#N/A	#N/A	#N/A	#N/A	#N/A	#N/A	#N/A
TRIRE2_106645	0.00295008	2.08515	2.08515	cre1 * DD up vs QM9414 * DD	10.1257	2.98941	0.155713	0.0114928	8.64151	2.55124	0.738078	1	#N/A	#N/A	#N/A	#N/A	#N/A	#N/A	#N/A	#N/A	#N/A	#N/A	#N/A	#N/A	#N/A	#N/A	#N/A	#N/A	#N/A	#N/A	unknown protein	NCU00240	0	0	ANID_08653	2125	222140	224264	+	glutamyl-tRNA(Gln) amidotransferase	III	PF01425.14
TRIRE2_56625	7.21935e-05	2.4414	2.4414	cre1 * DD up vs QM9414 * DD	10.0995	1.60329	8.99833	0.35712	20.1876	3.20478	0.396874	1	#N/A	#N/A	#N/A	#N/A	#N/A	#N/A	#N/A	#N/A	#N/A	#N/A	#N/A	#N/A	#N/A	#N/A	#N/A	#N/A	#N/A	#N/A	CoA-transferase family III	NCU07298	0	0	ANID_04230	1673	195109	196781	-	CAIB/BAIF family enzyme	II	PF02515.9,PF02515.10
TRIRE2_80273	2.92659e-06	3.91721	3.91721	cre1 * DD up vs QM9414 * DD	9.77856	1.73527	65.5604	2.90854	24.5555	4.35755	0.443643	1	#N/A	#N/A	#N/A	#N/A	#N/A	#N/A	#N/A	#N/A	#N/A	#N/A	#N/A	#N/A	#N/A	#N/A	#N/A	\N	phosphatidylinositol polyphosphate phosphatase	Hypthetical phosphatidylinositol polyphosphate phosphatase	phosphatidylinositol polyphosphate phosphatase	NCU00684	0	0	ANID_11023	1329	83978	85306	-	conserved hypothetical protein	IV	PF03372.15,PF03372.16
TRIRE2_112502	4.5494e-06	5.71138	5.71138	cre1 * DD up vs QM9414 * DD	9.77385	3.11516	16.1966	1.29056	17.6128	5.61362	0.796811	1	#N/A	#N/A	#N/A	#N/A	#N/A	#N/A	#N/A	#N/A	#N/A	#N/A	#N/A	#N/A	#N/A	#N/A	#N/A	#N/A	#N/A	#N/A	unknown protein	#N/A	#N/A	#N/A	#N/A	#N/A	#N/A	#N/A	#N/A	#N/A	#N/A	#N/A
TRIRE2_122745	0.000129916	2.15136	2.15136	cre1 * DD up vs QM9414 * DD	9.72871	1.31497	36.0551	1.21834	5.39811	0.729632	0.337911	1	#N/A	#N/A	#N/A	#N/A	#N/A	#N/A	#N/A	#N/A	#N/A	#N/A	#N/A	#N/A	#N/A	#N/A	#N/A	#N/A	#N/A	#N/A	2-oxoisovalerate dehydrogenase subunit beta, putative	NCU03913	0	0	ANID_08559	1257	68110	69366	-	2-oxoisovalerate dehydrogenase	Unmapped scaffolds	PF02780.12,PF02780.13,PF02779.17,PF02779.16
TRIRE2_65915	0.00341422	2.47509	2.47509	cre1 * DD up vs QM9414 * DD	9.70866	4.56699	0.0887327	0.0104351	5.16901	2.43152	1.17601	1	#N/A	#N/A	#N/A	#N/A	#N/A	#N/A	#N/A	#N/A	#N/A	#N/A	#N/A	#N/A	#N/A	#N/A	#N/A	#N/A	#N/A	#N/A	MFS permease	#N/A	#N/A	#N/A	ANID_08814	2366	247563	249928	+	MFS allantoate transporter	III	PF07690.9,PF07690.8
TRIRE2_46763	2.88735e-06	7.53714	7.53714	cre1 * DD up vs QM9414 * DD	9.52229	3.68697	8.15159	0.789061	32.8993	12.7384	0.967984	1	#N/A	#N/A	#N/A	#N/A	#N/A	#N/A	#N/A	#N/A	#N/A	#N/A	#N/A	#N/A	#N/A	#N/A	#N/A	#N/A	#N/A	#N/A	endonuclease/exonuclease/phosphatase family protein	#N/A	#N/A	#N/A	#N/A	#N/A	#N/A	#N/A	#N/A	#N/A	#N/A	#N/A
TRIRE2_82153	0.00510534	2.12267	2.12267	cre1 * DD up vs QM9414 * DD	9.51141	3.52216	1.2604	0.116684	6.51081	2.41101	0.925774	1	#N/A	#N/A	#N/A	#N/A	#N/A	#N/A	#N/A	#N/A	#N/A	#N/A	#N/A	#N/A	#N/A	#N/A	#N/A	#N/A	#N/A	#N/A	unknown protein	NCU03545	0	0	ANID_02459	5402	104344	109745	-	conserved hypothetical protein	VII	PF00560.26,PF00560.25
TRIRE2_77086	0.00209494	2.00312	2.00312	cre1 * DD up vs QM9414 * DD	9.38716	2.22783	0.0347338	0.00206082	11.221	2.66305	0.593318	1	#N/A	#N/A	#N/A	#N/A	#N/A	#N/A	#N/A	#N/A	#N/A	#N/A	#N/A	#N/A	#N/A	#N/A	#N/A	#N/A	#N/A	#N/A	ATP dependent DNA ligase domain-containing protein	NCU01365	0	0	ANID_08014	2824	5699	8522	-	ATP-dependent DNA ligase domain-containing protein	II	PF01068.14,PF04675.7
TRIRE2_45369	2.44922e-05	3.62628	3.62628	cre1 * DD up vs QM9414 * DD	9.13406	2.33499	26.6616	1.70391	10.0329	2.56475	0.639088	1	#N/A	#N/A	#N/A	#N/A	#N/A	#N/A	#N/A	#N/A	#N/A	#N/A	#N/A	#N/A	#N/A	#N/A	#N/A	#N/A	#N/A	#N/A	unknown protein	NCU00717	0	0	ANID_08495	2813	377090	379902	+	DUF1212 domain membrane protein	Unmapped scaffolds	PF06738.4,PF06738.5
TRIRE2_70919	0.000107008	2.18369	2.18369	cre1 * DD up vs QM9414 * DD	9.1231	1.22127	25.8103	0.863777	5.00305	0.669737	0.334664	1	#N/A	#N/A	#N/A	#N/A	#N/A	#N/A	#N/A	#N/A	#N/A	#N/A	#N/A	#N/A	#N/A	#N/A	#N/A	#N/A	#N/A	#N/A	SSCRP	NCU01045	0	0	ANID_01723	451	9231	9681	-	guanyl-specific ribonuclease T1	VII	PF00545.12,PF00545.13
TRIRE2_57558	0.000215362	3.23182	3.23182	cre1 * DD up vs QM9414 * DD	8.88391	3.19934	0.0303436	0.00273189	15.6825	5.64771	0.900318	1	#N/A	#N/A	#N/A	#N/A	#N/A	#N/A	#N/A	#N/A	#N/A	#N/A	#N/A	#N/A	#N/A	#N/A	#N/A	#N/A	#N/A	#N/A	unknown protein	NCU05694	0	0	ANID_07939	1498	197344	198841	-	conserved hypothetical protein	II	PF09994.2,PF09994.1
TRIRE2_122963	0.000338246	2.25789	2.25789	cre1 * DD up vs QM9414 * DD	8.77136	1.7121	6.56654	0.320434	31.0619	6.06304	0.48798	1	#N/A	#N/A	#N/A	#N/A	#N/A	#N/A	#N/A	#N/A	#N/A	#N/A	#N/A	#N/A	#N/A	#N/A	#N/A	\N	Copper amine oxidase	pfam01179, Cu_amine_oxid, Copper amine oxidase, enzyme domain aligned	Cu_amine_oxidCopper amine oxidaseenzyme domain aligned	#N/A	#N/A	#N/A	ANID_02532	2257	38873	41129	+	copper amine oxidase 1	VII	PF01179.12,PF02727.9,PF01179.13,PF02727.8,PF02728.9
TRIRE2_80911	0.000377979	2.23455	2.23455	cre1 * DD up vs QM9414 * DD	8.71352	1.70705	4.10654	0.201127	5.60418	1.09791	0.489772	1	#N/A	#N/A	#N/A	#N/A	#N/A	#N/A	#N/A	#N/A	#N/A	#N/A	#N/A	#N/A	#N/A	#N/A	#N/A	\N	Gamma-glutamyltranspeptidase	pfam01019, G_glu_transpept, Gamma-glutamyltranspeptidase	tripeptide peptidase	NCU01753	0	0	#N/A	#N/A	#N/A	#N/A	#N/A	#N/A	#N/A	#N/A
TRIRE2_106879	0.000127812	6.09338	6.09338	cre1 * DD up vs QM9414 * DD	8.65517	6.4835	119.15	22.3135	7.93659	5.94521	1.87272	1	#N/A	#N/A	#N/A	#N/A	#N/A	#N/A	#N/A	#N/A	#N/A	#N/A	#N/A	#N/A	#N/A	#N/A	#N/A	#N/A	#N/A	#N/A	unknown protein, secreted	#N/A	#N/A	#N/A	#N/A	#N/A	#N/A	#N/A	#N/A	#N/A	#N/A	#N/A
TRIRE2_68522	5.2575e-05	4.22742	4.22742	cre1 * DD up vs QM9414 * DD	8.30602	3.18592	65.7708	6.30689	19.7728	7.58422	0.958919	1	#N/A	#N/A	#N/A	#N/A	#N/A	#N/A	#N/A	#N/A	#N/A	#N/A	#N/A	#N/A	#N/A	#N/A	#N/A	\N	\N	cd01321, ADGF, Adenosine deaminase-related growth factors	Adenosine deaminase-related growth factors	NCU04048	0	0	#N/A	#N/A	#N/A	#N/A	#N/A	#N/A	#N/A	#N/A
TRIRE2_123455	0.000360124	2.96288	2.96288	cre1 * DD up vs QM9414 * DD	8.12315	2.86713	4.39659	0.387953	4.02308	1.41998	0.882394	1	#N/A	#N/A	#N/A	#N/A	#N/A	#N/A	#N/A	#N/A	#N/A	#N/A	#N/A	#N/A	#N/A	#N/A	#N/A	#N/A	#N/A	#N/A	unknown protein	#N/A	#N/A	#N/A	#N/A	#N/A	#N/A	#N/A	#N/A	#N/A	#N/A	#N/A
TRIRE2_111527	9.9094e-05	2.95206	2.95206	cre1 * DD up vs QM9414 * DD	7.8689	1.98553	0.00383815	0.000242117	8.68924	2.19253	0.630817	1	#N/A	#N/A	#N/A	#N/A	#N/A	#N/A	#N/A	#N/A	#N/A	#N/A	#N/A	#N/A	#N/A	#N/A	#N/A	#N/A	#N/A	#N/A	orphan protein	#N/A	#N/A	#N/A	#N/A	#N/A	#N/A	#N/A	#N/A	#N/A	#N/A	#N/A
TRIRE2_67982	0.00892602	2.18986	2.18986	cre1 * DD up vs QM9414 * DD	7.73648	3.77851	1.75956	0.214844	8.26428	4.03629	1.221	1	#N/A	#N/A	#N/A	#N/A	#N/A	#N/A	#N/A	#N/A	#N/A	#N/A	#N/A	#N/A	#N/A	#N/A	#N/A	\N	protein kinase	protein kinase with active site characteristic for serine/threonine kinases and distant similarity to cyclin-dependent kinase WEE1 involved in cell cycle control	protein kinase WEE1, cell cycle control	NCU04326	stk-29	0	ANID_05822	3259	59515	62773	-	conserved hypothetical protein	I	PF00069.17,PF07714.10,PF00069.18
TRIRE2_104469	0.000103796	2.0583	2.0583	cre1 * DD up vs QM9414 * DD	7.39135	0.838928	24.5482	0.696565	23.4088	2.65693	0.283753	1	#N/A	#N/A	#N/A	#N/A	#N/A	#N/A	#N/A	#N/A	#N/A	#N/A	#N/A	#N/A	#N/A	#N/A	#N/A	#N/A	#N/A	#N/A	unknown protein	NCU03091	0	0	#N/A	#N/A	#N/A	#N/A	#N/A	#N/A	#N/A	#N/A
TRIRE2_107012	8.6817e-06	3.17222	3.17222	cre1 * DD up vs QM9414 * DD	7.37156	1.19242	0.79331	0.0320814	16.7726	2.71313	0.4044	1	#N/A	#N/A	#N/A	#N/A	#N/A	#N/A	#N/A	#N/A	#N/A	#N/A	#N/A	#N/A	#N/A	#N/A	#N/A	#N/A	#N/A	#N/A	unknown protein	#N/A	#N/A	#N/A	#N/A	#N/A	#N/A	#N/A	#N/A	#N/A	#N/A	#N/A
TRIRE2_110153	0.000470605	5.89569	5.89569	cre1 * DD up vs QM9414 * DD	7.33216	7.41584	36.2161	9.15734	4.54625	4.59813	2.52853	1	#N/A	#N/A	#N/A	#N/A	#N/A	#N/A	#N/A	#N/A	#N/A	#N/A	#N/A	#N/A	#N/A	#N/A	#N/A	#N/A	#N/A	#N/A	orphan protein	#N/A	#N/A	#N/A	#N/A	#N/A	#N/A	#N/A	#N/A	#N/A	#N/A	#N/A
TRIRE2_110692	0.0023798	2.1402	2.1402	cre1 * DD up vs QM9414 * DD	7.3272	2.16914	3.77322	0.279255	6.28145	1.85955	0.740097	1	#N/A	#N/A	#N/A	#N/A	#N/A	#N/A	#N/A	#N/A	#N/A	#N/A	#N/A	#N/A	#N/A	#N/A	#N/A	#N/A	#N/A	#N/A	unknown protein	#N/A	#N/A	#N/A	#N/A	#N/A	#N/A	#N/A	#N/A	#N/A	#N/A	#N/A
TRIRE2_54260	0.00263967	2.13511	2.13511	cre1 * DD up vs QM9414 * DD	7.30418	2.21892	5.3652	0.407471	6.23249	1.89335	0.759469	1	#N/A	#N/A	#N/A	#N/A	#N/A	#N/A	#N/A	#N/A	#N/A	#N/A	#N/A	#N/A	#N/A	#N/A	#N/A	#N/A	#N/A	#N/A	potential indoleamine 2,3-dioxygenase	#N/A	#N/A	#N/A	ANID_01858	1422	164325	165746	+	indoleamine 2,3-dioxygenase pyrrole 2,3-dioxygenase	VII	PF01231.10,PF01231.11
TRIRE2_81183	0.00273554	2.13906	2.13906	cre1 * DD up vs QM9414 * DD	6.92354	2.13722	9.49506	0.732757	10.4915	3.23863	0.771724	1	#N/A	#N/A	#N/A	#N/A	#N/A	#N/A	#N/A	#N/A	#N/A	#N/A	#N/A	#N/A	#N/A	#N/A	#N/A	#N/A	#N/A	#N/A	unknown protein	NCU08965	0	0	ANID_06084	2803	145956	148758	-	conserved hypothetical protein	I	0
TRIRE2_41761	0.000247268	2.00766	2.00766	cre1 * DD up vs QM9414 * DD	6.44885	0.849536	17.1713	0.565514	16.3129	2.14897	0.329336	1	#N/A	#N/A	#N/A	#N/A	#N/A	#N/A	#N/A	#N/A	#N/A	#N/A	#N/A	#N/A	#N/A	#N/A	#N/A	#N/A	#N/A	#N/A	iron transporter	#N/A	#N/A	#N/A	#N/A	#N/A	#N/A	#N/A	#N/A	#N/A	#N/A	#N/A
TRIRE2_76971	0.00321839	2.20512	2.20512	cre1 * DD up vs QM9414 * DD	6.10307	2.14495	1.1115	0.0976603	3.75052	1.31813	0.878635	1	#N/A	#N/A	#N/A	#N/A	#N/A	#N/A	#N/A	#N/A	#N/A	#N/A	#N/A	#N/A	#N/A	#N/A	#N/A	#N/A	#N/A	#N/A	SSCRP	#N/A	#N/A	#N/A	#N/A	#N/A	#N/A	#N/A	#N/A	#N/A	#N/A	#N/A
TRIRE2_124056	0.00157098	2.56244	2.56244	cre1 * DD up vs QM9414 * DD	6.07754	2.42732	30.4242	3.03779	1.52579	0.609388	0.998479	1	#N/A	#N/A	#N/A	#N/A	#N/A	#N/A	#N/A	#N/A	#N/A	#N/A	#N/A	#N/A	#N/A	#N/A	#N/A	#N/A	#N/A	#N/A	phosphatidic acid phosphatase	#N/A	#N/A	#N/A	ANID_08786	1064	165659	166722	-	conserved hypothetical protein	III	0
TRIRE2_107971	0.000745445	6.35647	6.35647	cre1 * DD up vs QM9414 * DD	6.04045	7.52788	0.157094	0.0489445	5.99374	7.46966	3.11561	1	#N/A	#N/A	#N/A	#N/A	#N/A	#N/A	#N/A	#N/A	#N/A	#N/A	#N/A	#N/A	#N/A	#N/A	#N/A	#N/A	#N/A	#N/A	SSCRP	#N/A	#N/A	#N/A	#N/A	#N/A	#N/A	#N/A	#N/A	#N/A	#N/A	#N/A
TRIRE2_67902	0.000924271	2.81169	2.81169	cre1 * DD up vs QM9414 * DD	5.9954	2.47945	8.47027	0.875738	16.4424	6.79988	1.0339	1	#N/A	#N/A	#N/A	#N/A	#N/A	#N/A	#N/A	#N/A	#N/A	#N/A	#N/A	#N/A	#N/A	#N/A	#N/A	#N/A	#N/A	#N/A	unknown secreted protein	NCU07158	0	0	ANID_07454	1990	98718	100707	+	conserved hypothetical protein	IV	PF06101.4
TRIRE2_121647	8.42951e-06	5.77047	5.77047	cre1 * DD up vs QM9414 * DD	5.44686	2.01754	2.11505	0.195857	30.8493	11.4267	0.926013	1	#N/A	#N/A	#N/A	#N/A	#N/A	#N/A	#N/A	#N/A	#N/A	#N/A	#N/A	#N/A	#N/A	#N/A	#N/A	#N/A	#N/A	#N/A	unknown protein	NCU06117	0	0	#N/A	#N/A	#N/A	#N/A	#N/A	#N/A	#N/A	#N/A
TRIRE2_80645	0.000188759	2.29408	2.29408	cre1 * DD up vs QM9414 * DD	5.32835	0.92959	21.0963	0.92012	24.4925	4.273	0.436153	1	#N/A	#N/A	#N/A	#N/A	#N/A	#N/A	#N/A	#N/A	#N/A	#N/A	#N/A	#N/A	#N/A	#N/A	#N/A	\N	\N	pfam01425, Amidase	Amidase	#N/A	#N/A	#N/A	#N/A	#N/A	#N/A	#N/A	#N/A	#N/A	#N/A	#N/A
TRIRE2_70806	0.00358836	2.04156	2.04156	cre1 * DD up vs QM9414 * DD	5.08006	1.50596	19.296	1.43006	1.66294	0.492974	0.741116	1	#N/A	#N/A	#N/A	#N/A	#N/A	#N/A	#N/A	#N/A	#N/A	#N/A	#N/A	#N/A	#N/A	#N/A	#N/A	#N/A	#N/A	#N/A	SSCRP	NCU07817	ncw-3	0	ANID_00362	651	214325	214975	-	IgE-binding protein	VIII	0
TRIRE2_122505	0.0013185	2.23248	2.23248	cre1 * DD up vs QM9414 * DD	5.05288	1.39641	23.3566	1.6137	3.31261	0.915471	0.690899	1	#N/A	#N/A	#N/A	#N/A	#N/A	#N/A	#N/A	#N/A	#N/A	#N/A	#N/A	#N/A	#N/A	#N/A	#N/A	#N/A	#N/A	#N/A	aryl-alcohol dehydrogenase	#N/A	#N/A	#N/A	ANID_05887	1155	304804	305958	-	aryl-alcohol dehydrogenase Aad14	I	PF00248.14,PF00248.13
TRIRE2_109972	0.0015886	3.23838	3.23838	cre1 * DD up vs QM9414 * DD	5.04804	3.15458	4.20178	0.656436	5.23991	3.27449	1.56228	1	#N/A	#N/A	#N/A	#N/A	#N/A	#N/A	#N/A	#N/A	#N/A	#N/A	#N/A	#N/A	#N/A	#N/A	#N/A	#N/A	#N/A	#N/A	orphan protein	#N/A	#N/A	#N/A	#N/A	#N/A	#N/A	#N/A	#N/A	#N/A	#N/A	#N/A
TRIRE2_111990	0.00446082	2.19752	2.19752	cre1 * DD up vs QM9414 * DD	4.91881	1.90523	40.5335	3.925	2.31278	0.89582	0.968336	1	#N/A	#N/A	#N/A	#N/A	#N/A	#N/A	#N/A	#N/A	#N/A	#N/A	#N/A	#N/A	#N/A	#N/A	#N/A	#N/A	#N/A	#N/A	unknown protein	#N/A	#N/A	#N/A	#N/A	#N/A	#N/A	#N/A	#N/A	#N/A	#N/A	#N/A
TRIRE2_121214	0.00110779	2.12011	2.12011	cre1 * DD up vs QM9414 * DD	4.62825	1.0649	0.121681	0.00699928	19.2586	4.43116	0.575218	1	#N/A	#N/A	#N/A	#N/A	#N/A	#N/A	#N/A	#N/A	#N/A	#N/A	#N/A	#N/A	#N/A	#N/A	#N/A	#N/A	#N/A	#N/A	unknown protein	NCU00689	0	0	ANID_12324	570	87463	88032	-	conserved hypothetical protein	II	0
TRIRE2_34252	0.0003315	5.48655	5.48655	cre1 * DD up vs QM9414 * DD	4.37496	3.71106	68.9397	14.6195	15.5928	13.2266	2.12063	1	#N/A	#N/A	#N/A	#N/A	#N/A	#N/A	#N/A	#N/A	#N/A	#N/A	#N/A	#N/A	#N/A	#N/A	#N/A	#N/A	#N/A	#N/A	unknown protein	#N/A	#N/A	#N/A	ANID_05401	561	60638	61198	-	conserved hypothetical protein	V	PF11338.1
TRIRE2_34197	0.000559474	2.12955	2.12955	cre1 * DD up vs QM9414 * DD	4.33804	0.834579	0.159329	0.00766317	8.57684	1.65007	0.480965	1	#N/A	#N/A	#N/A	#N/A	#N/A	#N/A	#N/A	#N/A	#N/A	#N/A	#N/A	#N/A	#N/A	#N/A	#N/A	#N/A	#N/A	#N/A	BolA-like protein	NCU02108	0	0	ANID_11837	451	479790	480240	-	BolA domain-containing protein	VI	PF01722.10,PF01722.11
TRIRE2_53501	1.19333e-05	2.08125	2.08125	cre1 * DD up vs QM9414 * DD	4.24452	0.297546	15.6145	0.273649	19.2095	1.34661	0.175253	1	#N/A	#N/A	#N/A	#N/A	#N/A	#N/A	#N/A	#N/A	#N/A	#N/A	#N/A	#N/A	#N/A	#N/A	#N/A	#N/A	#N/A	#N/A	unknown protein	NCU11076	#N/A	#N/A	ANID_01355	1359	135606	136964	+	DUF6 domain-containing protein	VIII	PF00892.13,PF00892.12
TRIRE2_111038	0.00461418	3.18621	3.18621	cre1 * DD up vs QM9414 * DD	4.14721	3.51919	0.00259266	0.000550013	7.33968	6.22823	2.12142	1	#N/A	#N/A	#N/A	#N/A	#N/A	#N/A	#N/A	#N/A	#N/A	#N/A	#N/A	#N/A	#N/A	#N/A	#N/A	#N/A	#N/A	#N/A	orphan protein	#N/A	#N/A	#N/A	#N/A	#N/A	#N/A	#N/A	#N/A	#N/A	#N/A	#N/A
TRIRE2_121098	7.6163e-05	2.25727	2.25727	cre1 * DD up vs QM9414 * DD	3.39902	0.454835	141.127	4.72117	24.3169	3.25392	0.334533	1	#N/A	#N/A	#N/A	#N/A	#N/A	#N/A	#N/A	#N/A	#N/A	#N/A	#N/A	#N/A	#N/A	#N/A	#N/A	\N	Multicopper Oxidase	Hypothetical Multicopper Oxidase. Potential ferroxidase activity based in sequence homology.Contains conserved residues involved in the formation of the type 1, type 2 and type 3 Cu centers. Contains conserved residues described as critical for ferroxidase activity. No N-Terminal signal predicted by Signal P, but one possible transmembrane domain. SUBCELLULAR LOCATION: undefined	Multicopper oxidases	#N/A	#N/A	#N/A	#N/A	#N/A	#N/A	#N/A	#N/A	#N/A	#N/A	#N/A
TRIRE2_4791	0.00713147	2.28691	2.28691	cre1 * DD up vs QM9414 * DD	3.39045	1.70156	1.16603	0.146299	5.35051	2.68525	1.25467	1	#N/A	#N/A	#N/A	#N/A	#N/A	#N/A	#N/A	#N/A	#N/A	#N/A	#N/A	#N/A	#N/A	#N/A	#N/A	#N/A	#N/A	#N/A	unknown protein	#N/A	#N/A	#N/A	ANID_04341	1074	115831	116904	-	conserved hypothetical protein	III	0
TRIRE2_77998	0.000426447	2.89387	2.89387	cre1 * DD up vs QM9414 * DD	3.10167	1.0959	2.06533	0.182434	9.19962	3.25047	0.883316	1	#N/A	#N/A	#N/A	#N/A	#N/A	#N/A	#N/A	#N/A	#N/A	#N/A	#N/A	#N/A	#N/A	#N/A	#N/A	#N/A	#N/A	#N/A	unknown protein	NCU01829	0	0	ANID_01898	808	265897	266704	-	conserved hypothetical protein	VII	0
TRIRE2_61142	0.00323672	2.22463	2.22463	cre1 * DD up vs QM9414 * DD	3.08474	1.11043	12.5205	1.12676	2.62756	0.945854	0.899937	1	#N/A	#N/A	#N/A	#N/A	#N/A	#N/A	#N/A	#N/A	#N/A	#N/A	#N/A	#N/A	#N/A	#N/A	#N/A	#N/A	#N/A	#N/A	unknown protein	#N/A	#N/A	#N/A	ANID_09208	942	112585	113526	-	conserved hypothetical protein	IV	0
TRIRE2_121702	0.0053076	2.08035	2.08035	cre1 * DD up vs QM9414 * DD	2.95462	1.05005	21.4346	1.90442	2.63677	0.937087	0.888478	1	#N/A	#N/A	#N/A	#N/A	#N/A	#N/A	#N/A	#N/A	#N/A	#N/A	#N/A	#N/A	#N/A	#N/A	#N/A	#N/A	#N/A	#N/A	unknown protein	#N/A	#N/A	#N/A	#N/A	#N/A	#N/A	#N/A	#N/A	#N/A	#N/A	#N/A
TRIRE2_57574	0.000592552	2.07006	2.07006	cre1 * DD up vs QM9414 * DD	2.68237	0.485642	15.2313	0.689404	7.54359	1.36576	0.452624	1	#N/A	#N/A	#N/A	#N/A	#N/A	#N/A	#N/A	#N/A	#N/A	#N/A	#N/A	#N/A	#N/A	#N/A	#N/A	#N/A	#N/A	#N/A	unknown protein	NCU07154	0	0	ANID_10967	741	32402	33142	+	yippee family protein	IV	PF03226.7,PF03226.6
TRIRE2_119896	0.000654639	2.95076	2.95076	cre1 * DD up vs QM9414 * DD	2.48077	1.02093	2.38167	0.245038	18.2652	7.51684	1.02885	1	#N/A	#N/A	#N/A	#N/A	#N/A	#N/A	#N/A	#N/A	#N/A	#N/A	#N/A	#N/A	#N/A	#N/A	#N/A	\N	malate dehydrogenase	hypothetical malate dehydrogenase (oxaloacetate-decarboxylating, NADP+)	malic enzyme	NCU03651	0	0	ANID_06168	2450	121554	124003	-	NADP-dependent malic enzyme	I	PF03949.7,PF03949.8,PF00390.12,PF00390.11
TRIRE2_103366	0.00159281	2.0105	2.0105	cre1 * DD up vs QM9414 * DD	1.88787	0.417052	45.2539	2.49928	8.59248	1.89818	0.55228	1	#N/A	#N/A	#N/A	#N/A	#N/A	#N/A	#N/A	#N/A	#N/A	#N/A	#N/A	#N/A	#N/A	#N/A	#N/A	#N/A	#N/A	#N/A	unknown protein	NCU04236	0	0	#N/A	#N/A	#N/A	#N/A	#N/A	#N/A	#N/A	#N/A
TRIRE2_68615	0.00617456	2.01181	2.01181	cre1 * DD up vs QM9414 * DD	1.77709	0.605654	13.7433	1.17097	7.49438	2.55418	0.852033	1	#N/A	#N/A	#N/A	#N/A	#N/A	#N/A	#N/A	#N/A	#N/A	#N/A	#N/A	#N/A	#N/A	#N/A	#N/A	\N	Amidase-like protein	pfam01425, Amidase	Amidase	#N/A	#N/A	#N/A	ANID_11219	1513	266294	267806	-	glutamyl-tRNA(Gln) amidotransferase subunit A	VIII	PF01425.13,PF01425.14
TRIRE2_64922	7.5304e-06	5.88907	5.88907	cre1 * DD up vs QM9414 * DD	1.48438	0.548502	5.63207	0.520285	36.1478	13.3572	0.92379	1	#N/A	#N/A	#N/A	#N/A	#N/A	#N/A	#N/A	#N/A	#N/A	#N/A	#N/A	#N/A	#N/A	#N/A	#N/A	#N/A	#N/A	#N/A	unknown protein, only present in Gibberella, Neurospora and Magnaporthe	NCU08155	0	0	#N/A	#N/A	#N/A	#N/A	#N/A	#N/A	#N/A	#N/A
TRIRE2_109378	0.000549207	2.11905	2.11905	cre1 * DD up vs QM9414 * DD	105.723	19.9736	96.5458	4.55996	19.9034	3.76025	0.472311	1	#N/A	#N/A	#N/A	#N/A	#N/A	#N/A	#N/A	#N/A	#N/A	#N/A	0	Amidases	0	0	0	\N	amidase	pfam01425, Amidase	Amidases	#N/A	#N/A	#N/A	#N/A	#N/A	#N/A	#N/A	#N/A	#N/A	#N/A	#N/A
TRIRE2_23228	4.0169e-05	2.07049	2.07049	cre1 * DD up vs QM9414 * DD	101.718	9.32501	38.3589	0.879138	25.3754	2.32629	0.229188	1	#N/A	#N/A	#N/A	#N/A	#N/A	#N/A	#N/A	#N/A	#N/A	#N/A	0	hypothetical protein Fuf1479	0	0	0	#N/A	#N/A	#N/A	unknown protein Duf1479	NCU05846	0	0	ANID_04729	1477	217103	218579	-	DUF1479 domain-containing protein	III	PF07350.5,PF07350.4
TRIRE2_124115	6.57918e-08	6.77388	6.77388	cre1 * DD up vs QM9414 * DD	101.524	15.6875	503.13	19.436	80.9932	12.5151	0.386301	1	#N/A	#N/A	#N/A	#N/A	#N/A	#N/A	#N/A	#N/A	#N/A	#N/A	0	phosphoenolpyruvate carboxykinase (ATP)	0	0	0	\N	phosphoenolpyruvate carboxykinase	phosphoenolpyruvate carboxykinase (ATP), aligns to Emericella nidulans AcuF protein (gi15983749)	phosphoenolpyruvate carboxykinase AcuF	NCU09873	acu-6	con-3,pck-1	ANID_01918	2687	333663	336349	-	phosphoenolpyruvate carboxykinase AcuF	VII	PF01293.12,PF01293.13,TIGR00224
TRIRE2_121800	0.000401908	2.06121	2.06121	cre1 * DD up vs QM9414 * DD	74.1217	11.9441	59.5904	2.40062	17.2594	2.78121	0.402854	1	#N/A	#N/A	#N/A	#N/A	#N/A	#N/A	#N/A	#N/A	#N/A	#N/A	0	tre9619, Contains the SPFH (stomatin, prohibitin, flotillin, Hfl) domain	0	0	0	\N	SPFH domain family protein	Contains the SPFH (stomatin, prohibitin, flotillin, Hfl) domain common to eukaryotic and prokaryotic organisms	stomatin-like protein	NCU03388	0	0	ANID_03163	1379	1089154	1090532	+	stomatin family protein	VI	PF01145.17,PF01145.18
TRIRE2_124079	2.18883e-09	37.0493	37.0493	cre1 * DD up vs QM9414 * DD	67.5547	18.421	225.159	15.3492	95.3525	26.001	0.681708	1	#N/A	#N/A	#N/A	#N/A	#N/A	#N/A	#N/A	#N/A	#N/A	#N/A	0	unknown, no introns, only in close neighbors	0	0	0	\N	Multicopper Oxidase	Hypothetical Extracellular Multicopper Oxidase. Conserved catalytic residues. N-terminal secretion signal predicted by SignalP.	Multicopper oxidases	#N/A	#N/A	#N/A	ANID_06635	2148	185693	187840	+	laccase	I	PF07732.8,PF07732.7,PF07731.7,PF07731.6,PF00394.15,PF00394.14
TRIRE2_76633	2.28615e-06	4.30141	4.30141	cre1 * DD up vs QM9414 * DD	39.5148	7.58231	180.713	8.66904	22.5105	4.31944	0.479713	1	#N/A	#N/A	#N/A	#N/A	#N/A	#N/A	#N/A	#N/A	#N/A	#N/A	0	putative 11 TM MDR transporter	0	0	0	#N/A	#N/A	#N/A	MDR multidrug transporter	NCU06519	0	0	ANID_06277	1938	120964	122901	-	MFS multidrug transporter	I	PF07690.9,PF07690.8
TRIRE2_105752	8.00383e-08	7.84543	7.84543	cre1 * DD up vs QM9414 * DD	38.8386	7.24974	104.573	4.87997	27.5944	5.15085	0.466658	1	#N/A	#N/A	#N/A	#N/A	#N/A	#N/A	#N/A	#N/A	#N/A	#N/A	0	C4 dicarboxylate malic acid transporter	0	0	0	#N/A	#N/A	#N/A	C4-dicarboxylate transporter/malic acid transport protein	NCU07517	0	0	ANID_01472	1188	203772	204959	+	conserved hypothetical protein	VII	PF03595.9,PF03595.10,TIGR00816
TRIRE2_106248	3.78268e-05	2.63307	2.63307	cre1 * DD up vs QM9414 * DD	37.3488	5.97335	19.294	0.771444	26.4844	4.23576	0.399835	1	#N/A	#N/A	#N/A	#N/A	#N/A	#N/A	#N/A	#N/A	#N/A	#N/A	0	monosaccharide transporter (galactose permease ?)	0	0	0	#N/A	#N/A	#N/A	monosaccharide transporter (galactose permease ?)	NCU03709	0	0	#N/A	#N/A	#N/A	#N/A	#N/A	#N/A	#N/A	#N/A
TRIRE2_108996	3.33798e-05	2.31021	2.31021	cre1 * DD up vs QM9414 * DD	34.4774	4.00446	0.197276	0.00572828	6.70639	0.77893	0.290369	1	#N/A	#N/A	#N/A	#N/A	#N/A	#N/A	#N/A	#N/A	#N/A	#N/A	0	unique protein	0	0	0	#N/A	#N/A	#N/A	orphan protein	#N/A	#N/A	#N/A	#N/A	#N/A	#N/A	#N/A	#N/A	#N/A	#N/A	#N/A
TRIRE2_121486	0.000372323	7.60373	7.60373	cre1 * DD up vs QM9414 * DD	34.1415	42.4086	0.468324	0.145431	5.41661	6.72821	3.10536	1	#N/A	#N/A	#N/A	#N/A	#N/A	#N/A	#N/A	#N/A	#N/A	#N/A	0	unknown protein	0	0	0	\N	Transmembrane amino acid transporter	pfam01490, Aa_trans, Transmembrane amino acid transporter protein	unknown protein	NCU06619	mtr	Pm-N,mt,neu,neuA,neuR,neuT,pmn	ANID_11921	1535	187572	189106	+	amino acid transporter	I	PF01490.10,PF01490.11
TRIRE2_111912	0.00600438	2.06987	2.06987	cre1 * DD up vs QM9414 * DD	30.9517	11.3153	2.82309	0.258015	18.0353	6.59334	0.913949	1	#N/A	#N/A	#N/A	#N/A	#N/A	#N/A	#N/A	#N/A	#N/A	#N/A	0	carbonic anhydrase	0	0	0	#N/A	#N/A	#N/A	carbonic anhydrase	NCU01103	0	0	ANID_12035	655	269170	269824	+	carbonic anhydrase	V	PF00484.12
TRIRE2_75027	0.00028509	2.04968	2.04968	cre1 * DD up vs QM9414 * DD	30.3088	4.39283	4.82535	0.174842	5.00942	0.726045	0.36234	1	#N/A	#N/A	#N/A	#N/A	#N/A	#N/A	#N/A	#N/A	#N/A	#N/A	0	unknown conserved protein	0	0	0	#N/A	#N/A	#N/A	unknown protein	NCU03462	0	0	ANID_05568	2956	86900	89855	+	leucine Rich Repeat domain-containing protein	V	0
TRIRE2_21758	1.58304e-05	2.43534	2.43534	cre1 * DD up vs QM9414 * DD	29.5461	3.25887	168.535	4.64727	35.161	3.87818	0.275745	1	#N/A	#N/A	#N/A	#N/A	#N/A	#N/A	#N/A	#N/A	#N/A	#N/A	0	isocitrate lyase	0	0	0	acu3	isocitrate lyase	\N	isocitrate lyase	NCU04230	acu-3	0	ANID_05634	1994	88696	90689	-	isocitrate lyase	V	PF00463.14,PF00463.13,TIGR01346
TRIRE2_122579	0.00173331	2.13886	2.13886	cre1 * DD up vs QM9414 * DD	28.6677	7.69621	62.4722	4.19287	2.69049	0.722298	0.671158	1	#N/A	#N/A	#N/A	#N/A	#N/A	#N/A	#N/A	#N/A	#N/A	#N/A	0	unknown protein, secreted 4 TM, in Sordariomycetes	0	0	0	#N/A	#N/A	#N/A	unknown protein, 4TM	#N/A	#N/A	#N/A	#N/A	#N/A	#N/A	#N/A	#N/A	#N/A	#N/A	#N/A
TRIRE2_81778	1.52231e-05	4.15297	4.15297	cre1 * DD up vs QM9414 * DD	26.8268	7.50365	219.434	15.3444	32.1215	8.98464	0.699269	1	#N/A	#N/A	#N/A	#N/A	#N/A	#N/A	#N/A	#N/A	#N/A	#N/A	0	glutaminase A	0	0	0	#N/A	#N/A	#N/A	glutaminase A	NCU03861	0	0	ANID_04809	2738	114498	117235	+	glutaminase A	III	PF08760.3,PF08760.4
TRIRE2_124277	5.94869e-07	17.3018	17.3018	cre1 * DD up vs QM9414 * DD	25.9451	14.1914	117.644	16.0873	26.5571	14.5262	1.36745	1	#N/A	#N/A	#N/A	#N/A	#N/A	#N/A	#N/A	#N/A	#N/A	#N/A	0	Cro1, conserved hypothetical protein containing multiple WSC domains and putative copper radical oxidase	0	0	0	#N/A	#N/A	#N/A	SSCRP	#N/A	#N/A	#N/A	#N/A	#N/A	#N/A	#N/A	#N/A	#N/A	#N/A	#N/A
TRIRE2_107960	1.17532e-06	5.40752	5.40752	cre1 * DD up vs QM9414 * DD	22.1123	4.91071	212.22	11.7825	26.2325	5.82574	0.555202	1	#N/A	#N/A	#N/A	#N/A	#N/A	#N/A	#N/A	#N/A	#N/A	#N/A	0	WSC-domain carbohydrate binding domain, secreted, narrow distribution	0	0	0	#N/A	#N/A	#N/A	orphan protein with WSC domain	#N/A	#N/A	#N/A	#N/A	#N/A	#N/A	#N/A	#N/A	#N/A	#N/A	#N/A
TRIRE2_71170	9.97993e-05	5.30165	5.30165	cre1 * DD up vs QM9414 * DD	19.7167	11.8331	31.3484	4.7035	10.4694	6.2833	1.50039	1	#N/A	#N/A	#N/A	#N/A	#N/A	#N/A	#N/A	#N/A	#N/A	#N/A	0	hypothetical protein, only in Gibberella	0	0	0	#N/A	#N/A	#N/A	unknown protein, only in Gibberella	#N/A	#N/A	#N/A	#N/A	#N/A	#N/A	#N/A	#N/A	#N/A	#N/A	#N/A
TRIRE2_123718	9.23099e-05	4.98452	4.98452	cre1 * DD up vs QM9414 * DD	18.7295	10.2264	66.729	9.10858	5.09001	2.77917	1.36501	1	#N/A	#N/A	#N/A	#N/A	#N/A	#N/A	#N/A	#N/A	#N/A	#N/A	0	neutral amino acid permease, 11 TM	0	0	0	\N	Transmembrane amino acid transporter	pfam01490, Aa_trans, Transmembrane amino acid transporter protein	amino acid transporter, neutral 11 TM	#N/A	#N/A	#N/A	#N/A	#N/A	#N/A	#N/A	#N/A	#N/A	#N/A	#N/A
TRIRE2_68279	0.00773148	2.04202	2.04202	cre1 * DD up vs QM9414 * DD	18.3757	7.06935	6.9521	0.66864	6.45585	2.48364	0.96178	1	#N/A	#N/A	#N/A	#N/A	#N/A	#N/A	#N/A	#N/A	#N/A	#N/A	0	Dehydrogenases with different specificities (related to short-chain alcohol dehydrogenases)	0	0	0	#N/A	#N/A	#N/A	Short-chain dehydrogenase/reductase	NCU09735	0	0	ANID_12306	1165	44587	45751	+	short-chain dehydrogenase	VII	PF00106.18
TRIRE2_62359	2.96279e-05	5.70873	5.70873	cre1 * DD up vs QM9414 * DD	14.5157	7.09491	24.1382	2.94953	3.47926	1.70058	1.22194	1	#N/A	#N/A	#N/A	#N/A	#N/A	#N/A	#N/A	#N/A	#N/A	#N/A	0	isoflavon reductase	0	0	0	#N/A	#N/A	#N/A	isoflavon reductase	#N/A	#N/A	#N/A	#N/A	#N/A	#N/A	#N/A	#N/A	#N/A	#N/A	#N/A
TRIRE2_64656	3.94952e-08	3.33479	3.33479	cre1 * DD up vs QM9414 * DD	14.3541	0.790267	244.803	3.36941	87.6746	4.82692	0.137638	1	#N/A	#N/A	#N/A	#N/A	#N/A	#N/A	#N/A	#N/A	#N/A	#N/A	0	unknown conserved protein	0	0	0	#N/A	#N/A	#N/A	unknown protein	NCU04805	0	0	ANID_11541	2604	171586	174189	+	predicted protein	IV	0
TRIRE2_50593	0.0035611	2.34087	2.34087	cre1 * DD up vs QM9414 * DD	11.6162	4.87826	52.0747	5.46721	5.44444	2.2864	1.04988	1	#N/A	#N/A	#N/A	#N/A	#N/A	#N/A	#N/A	#N/A	#N/A	#N/A	0	5' nucleotidase	0	0	0	#N/A	#N/A	#N/A	5' nucleotidase	NCU09659	0	0	ANID_05939	1847	133370	135216	-	5'-nucleotidase	I	PF02872.11,PF00149.20,PF00149.21,PF02872.10
TRIRE2_109779	1.24586e-05	8.30287	8.30287	cre1 * DD up vs QM9414 * DD	11.1635	6.59037	55.5837	8.20343	19.2711	11.3766	1.47587	1	#N/A	#N/A	#N/A	#N/A	#N/A	#N/A	#N/A	#N/A	#N/A	#N/A	0	von Willebrand factor and related coagulation proteins	0	0	0	#N/A	#N/A	#N/A	orphan protein	#N/A	#N/A	#N/A	#N/A	#N/A	#N/A	#N/A	#N/A	#N/A	#N/A	#N/A
TRIRE2_57204	2.88069e-05	8.09465	8.09465	cre1 * DD up vs QM9414 * DD	11.1495	7.80182	36.2808	6.34684	8.60596	6.02199	1.74936	1	#N/A	#N/A	#N/A	#N/A	#N/A	#N/A	#N/A	#N/A	#N/A	#N/A	0	lipase, secreted	0	0	0	#N/A	#N/A	#N/A	lipase, secreted	#N/A	#N/A	#N/A	ANID_01799	1353	5354	6706	+	secretory lipase	VII	PF03583.6,PF03583.7
TRIRE2_77167	1.43558e-06	4.87491	4.87491	cre1 * DD up vs QM9414 * DD	10.4369	2.13255	34.2521	1.74967	28.6781	5.85976	0.510822	1	#N/A	#N/A	#N/A	#N/A	#N/A	#N/A	#N/A	#N/A	#N/A	#N/A	0	WASP-interacting protein VRP1/WIP, contains WH2 domain	0	0	0	#N/A	#N/A	#N/A	unknown protein	NCU04767	0	0	ANID_06088	4343	156975	161317	+	conserved hypothetical protein	I	PF05057.7,PF01544.11
TRIRE2_78387	0.000661357	2.23463	2.23463	cre1 * DD up vs QM9414 * DD	9.9009	2.25628	28.8769	1.64516	4.57144	1.04177	0.569716	1	#N/A	#N/A	#N/A	#N/A	#N/A	#N/A	#N/A	#N/A	#N/A	#N/A	0	Cytochrome P450 CYP3/CYP5/CYP6/CYP9 subfamilies	0	0	0	#N/A	#N/A	#N/A	Cytochrome P450 CYP3/CYP5/CYP6/CYP9 subfamilies	#N/A	#N/A	#N/A	ANID_09313	1801	225061	226861	-	cytochrome P450 oxygenase	VIII	PF00067.14,PF00067.15
TRIRE2_48211	0.00203441	2.51568	2.51568	cre1 * DD up vs QM9414 * DD	9.69715	4.0225	59.5012	6.17047	24.2821	10.0725	1.03703	1	#N/A	#N/A	#N/A	#N/A	#N/A	#N/A	#N/A	#N/A	#N/A	#N/A	0	unknown conserved protein, intracellular	0	0	0	#N/A	#N/A	#N/A	unknown protein, intracellular	NCU06265	0	0	ANID_03627	3525	265535	269059	-	conserved hypothetical protein	II	0
TRIRE2_105287	0.00334239	2.00275	2.00275	cre1 * DD up vs QM9414 * DD	9.27382	2.5446	4.96214	0.340385	1.86349	0.511316	0.685963	1	#N/A	#N/A	#N/A	#N/A	#N/A	#N/A	#N/A	#N/A	#N/A	#N/A	0	only in Chaetomium and bacteria (glyoxalase?)	0	0	0	#N/A	#N/A	#N/A	unknown protein	#N/A	#N/A	#N/A	#N/A	#N/A	#N/A	#N/A	#N/A	#N/A	#N/A	#N/A
TRIRE2_44956	0.0022332	2.96876	2.96876	cre1 * DD up vs QM9414 * DD	8.55041	5.0766	11.8937	1.7654	3.12193	1.85357	1.48432	1	#N/A	#N/A	#N/A	#N/A	#N/A	#N/A	#N/A	#N/A	#N/A	#N/A	0	Permease of the major facilitator superfamily	0	0	0	#N/A	#N/A	#N/A	MFS permease	NCU06341	0	0	ANID_01423	1608	53009	54616	+	MFS transporter	VII	PF07690.9,PF07690.8,PF00083.17
TRIRE2_61794	0.00328854	2.41928	2.41928	cre1 * DD up vs QM9414 * DD	8.31603	3.67315	1.19674	0.132148	6.35249	2.80586	1.10424	1	#N/A	#N/A	#N/A	#N/A	#N/A	#N/A	#N/A	#N/A	#N/A	#N/A	0	Major mitochondrial nuclease	0	0	0	#N/A	#N/A	#N/A	nuclease, mitochondrial	NCU00030	0	0	ANID_02185	1005	157750	158754	-	mitochondrial inner membrane nuclease Nuc1	VII	PF01223.15,PF01223.16
TRIRE2_123499	0.000717989	2.11823	2.11823	cre1 * DD up vs QM9414 * DD	8.17155	1.6599	3.6116	0.183407	21.4858	4.36445	0.507829	1	#N/A	#N/A	#N/A	#N/A	#N/A	#N/A	#N/A	#N/A	#N/A	#N/A	0	HET-s/LopB domain protein	0	0	0	#N/A	#N/A	#N/A	HET-s/LopB domain protein	NCU07513	0	0	ANID_06132	4140	12126	16265	-	HET-s/LopB domain-containing protein	I	0
TRIRE2_122778	0.0021447	2.16428	2.16428	cre1 * DD up vs QM9414 * DD	7.92922	2.34106	23.3015	1.71992	1.937	0.571889	0.738113	1	#N/A	#N/A	#N/A	#N/A	#N/A	#N/A	#N/A	#N/A	#N/A	#N/A	0	Aldo/keto reductase family proteins	0	0	0	gld1	glycerol dehydrogenase	\N	short chain dehydrogenase/reductase	NCU04923	gcy-1	0	ANID_05563	1596	70646	72241	-	NADP(+)-dependent glycerol dehydrogenase	V	PF00248.14,PF00248.13
TRIRE2_47315	1.29377e-05	2.43974	2.43974	cre1 * DD up vs QM9414 * DD	7.71444	0.815659	15.0972	0.399064	28.2246	2.98423	0.264329	1	#N/A	#N/A	#N/A	#N/A	#N/A	#N/A	#N/A	#N/A	#N/A	#N/A	0	P-type ATPase	0	0	0	#N/A	#N/A	#N/A	P-type ATPase	NCU03592	0	0	ANID_02011	5067	13070	18136	-	P-type ATPase	VII	PF00702.19,TIGR01652,PF00702.18,PF00122.12,PF00122.13,TIGR01494
TRIRE2_27181	0.0035026	2.25575	2.25575	cre1 * DD up vs QM9414 * DD	7.6815	2.93533	128.491	12.2751	20.5364	7.84759	0.955324	1	#N/A	#N/A	#N/A	#N/A	#N/A	#N/A	#N/A	#N/A	#N/A	#N/A	0	Predicted transporter (major facilitator superfamily)	0	0	0	#N/A	#N/A	#N/A	MFS permease	NCU04322	0	0	ANID_02531	1982	35827	37808	-	MFS multidrug transporter	VII	PF07690.9,PF07690.8,PF00083.17
TRIRE2_78462	1.95947e-05	2.60637	2.60637	cre1 * DD up vs QM9414 * DD	7.42112	0.996024	2.60429	0.0873836	11.9897	1.6092	0.335537	1	#N/A	#N/A	#N/A	#N/A	#N/A	#N/A	#N/A	#N/A	#N/A	#N/A	0	Predicted L-carnitine dehydratase/alpha-methylacyl-CoA racemase	0	0	0	#N/A	#N/A	#N/A	L-carnitine dehydratase/alpha-methylacyl-CoA racemase	NCU00052	0	0	ANID_03895	1860	197834	199693	+	CAIB/BAIF family enzyme	II	PF02515.9,PF02515.10
TRIRE2_60810	0.000251826	4.31566	4.31566	cre1 * DD up vs QM9414 * DD	7.30473	4.25567	8.86099	1.29058	7.35845	4.28697	1.45648	1	#N/A	#N/A	#N/A	#N/A	#N/A	#N/A	#N/A	#N/A	#N/A	#N/A	0	GPR1/FUN34/yaaH protein, 6TMs	0	0	0	#N/A	#N/A	#N/A	unknown protein, GPR1/FUN34/yaaH protein, 6TMs	#N/A	#N/A	#N/A	#N/A	#N/A	#N/A	#N/A	#N/A	#N/A	#N/A	#N/A
TRIRE2_5359	0.00123514	2.46441	2.46441	cre1 * DD up vs QM9414 * DD	7.15605	2.44754	21.8278	1.86641	4.00693	1.37047	0.855061	1	#N/A	#N/A	#N/A	#N/A	#N/A	#N/A	#N/A	#N/A	#N/A	#N/A	0	Duf1348 protein	0	0	0	#N/A	#N/A	#N/A	unknown protein, Duf1348	NCU03152	0	0	ANID_11109	736	15719	16454	+	DUF1348 domain-containing protein	III	PF07080.4,PF07080.3
TRIRE2_108749	0.00462493	2.37884	2.37884	cre1 * DD up vs QM9414 * DD	6.49625	3.0853	4.28222	0.508444	10.7835	5.12147	1.18734	1	#N/A	#N/A	#N/A	#N/A	#N/A	#N/A	#N/A	#N/A	#N/A	#N/A	0	Copper transporter	0	0	0	#N/A	#N/A	#N/A	Copper transporter	NCU07428	tcu-3	0	#N/A	#N/A	#N/A	#N/A	#N/A	#N/A	#N/A	#N/A
TRIRE2_119552	0.000353437	5.57551	5.57551	cre1 * DD up vs QM9414 * DD	6.4681	5.68592	22.5615	4.95829	12.7732	11.2286	2.19768	1	#N/A	#N/A	#N/A	#N/A	#N/A	#N/A	#N/A	#N/A	#N/A	#N/A	0	secreted, 1 TM; S,P,R-rich; no microbial orthologue	0	0	0	#N/A	#N/A	#N/A	orphan protein	#N/A	#N/A	#N/A	#N/A	#N/A	#N/A	#N/A	#N/A	#N/A	#N/A	#N/A
TRIRE2_111110	0.00036934	2.23885	2.23885	cre1 * DD up vs QM9414 * DD	6.43514	1.25899	43.7834	2.14149	4.77388	0.933979	0.489109	1	#N/A	#N/A	#N/A	#N/A	#N/A	#N/A	#N/A	#N/A	#N/A	#N/A	0	SAM-dependent methyltransferases	0	0	0	#N/A	#N/A	#N/A	SAM-dependent methyltransferases	#N/A	#N/A	#N/A	#N/A	#N/A	#N/A	#N/A	#N/A	#N/A	#N/A	#N/A
TRIRE2_62576	0.000516765	2.48683	2.48683	cre1 * DD up vs QM9414 * DD	6.17361	1.68834	9.26626	0.633526	7.1096	1.94431	0.683691	1	#N/A	#N/A	#N/A	#N/A	#N/A	#N/A	#N/A	#N/A	#N/A	#N/A	0	Predicted metal-dependent hydrolase of the TIM-barrel fold	0	0	0	#N/A	#N/A	#N/A	alpha/beta hydrolase	NCU06058	0	0	ANID_06723	1108	123255	124362	+	amidohydrolase	I	PF04909.6,PF04909.7
TRIRE2_44366	1.89004e-05	9.40012	9.40012	cre1 * DD up vs QM9414 * DD	5.94557	4.32961	11.7228	2.13416	19.0209	13.8512	1.82052	1	#N/A	#N/A	#N/A	#N/A	#N/A	#N/A	#N/A	#N/A	#N/A	#N/A	0	Glycosylphosphatidylinositol-specific phospholipase C	0	0	0	#N/A	#N/A	#N/A	Glycosylphosphatidylinositol-specific phospholipase C	#N/A	#N/A	#N/A	ANID_06382	1893	874	2766	-	conserved hypothetical protein	I	0
TRIRE2_4146	5.16914e-05	2.94966	2.94966	cre1 * DD up vs QM9414 * DD	5.75644	1.23809	26.1552	1.40635	10.4439	2.24625	0.537696	1	#N/A	#N/A	#N/A	#N/A	#N/A	#N/A	#N/A	#N/A	#N/A	#N/A	0	Kynurenine 3-monooxygenase and related flavoprotein monooxygenases	0	0	0	#N/A	#N/A	#N/A	flavoprotein monooxygenase	#N/A	#N/A	#N/A	ANID_02653	1505	48160	49664	+	salicylate hydroxylase	VI	PF01266.17,PF00890.17,PF01262.14,PF00070.20,PF01494.12,PF07992.7
TRIRE2_23292	0.00592991	3.34622	3.34622	cre1 * DD up vs QM9414 * DD	5.67842	5.69784	11.2092	2.81188	17.6262	17.6865	2.50855	1	#N/A	#N/A	#N/A	#N/A	#N/A	#N/A	#N/A	#N/A	#N/A	#N/A	0	Zinc-binding oxidoreductase	0	0	0	#N/A	#N/A	#N/A	Zinc-binding oxidoreductase	#N/A	#N/A	#N/A	#N/A	#N/A	#N/A	#N/A	#N/A	#N/A	#N/A	#N/A
TRIRE2_74953	0.000236325	4.80615	4.80615	cre1 * DD up vs QM9414 * DD	5.54096	3.66035	27.7697	4.58616	10.6832	7.05734	1.6515	1	#N/A	#N/A	#N/A	#N/A	#N/A	#N/A	#N/A	#N/A	#N/A	#N/A	0	Predicted transporter (major facilitator superfamily)	0	0	0	#N/A	#N/A	#N/A	MFS permease	NCU04391	0	0	#N/A	#N/A	#N/A	#N/A	#N/A	#N/A	#N/A	#N/A
TRIRE2_107055	0.00621652	2.50452	2.50452	cre1 * DD up vs QM9414 * DD	5.47926	3.22878	18.4741	2.72157	7.33541	4.32256	1.47318	1	#N/A	#N/A	#N/A	#N/A	#N/A	#N/A	#N/A	#N/A	#N/A	#N/A	0	unknown	0	0	0	#N/A	#N/A	#N/A	unknown protein	#N/A	#N/A	#N/A	#N/A	#N/A	#N/A	#N/A	#N/A	#N/A	#N/A	#N/A
TRIRE2_122140	0.00030769	3.48087	3.48087	cre1 * DD up vs QM9414 * DD	4.39514	1.96274	8.06452	0.900344	15.1212	6.75269	1.11643	1	#N/A	#N/A	#N/A	#N/A	#N/A	#N/A	#N/A	#N/A	#N/A	#N/A	0	Nuclear receptor coregulator SMRT/SMRTER, contains Myb-like domains	0	0	0	#N/A	#N/A	#N/A	orphan protein	#N/A	#N/A	#N/A	#N/A	#N/A	#N/A	#N/A	#N/A	#N/A	#N/A	#N/A
TRIRE2_106297	0.000219913	2.46022	2.46022	cre1 * DD up vs QM9414 * DD	4.38898	0.935939	3.61393	0.192666	15.4135	3.28689	0.533119	1	#N/A	#N/A	#N/A	#N/A	#N/A	#N/A	#N/A	#N/A	#N/A	#N/A	0	Amino acid transporters	0	0	0	\N	Amino acid permease-like protein	pfam00324, AA_permease, Amino acid permease	Amino acid transporters	NCU03784	0	0	ANID_04478	3808	21697	25504	+	cation chloride cotransporter	III	PF00324.13,PF00324.14
TRIRE2_70365	0.0020074	2.4291	2.4291	cre1 * DD up vs QM9414 * DD	4.38629	1.67716	7.55432	0.722124	2.88988	1.10498	0.955908	1	#N/A	#N/A	#N/A	#N/A	#N/A	#N/A	#N/A	#N/A	#N/A	#N/A	0	unknown protein, 11 TMs	0	0	0	#N/A	#N/A	#N/A	unknown protein	#N/A	#N/A	#N/A	ANID_10209	1997	8579	10575	+	conserved hypothetical protein	VII	0
TRIRE2_68706	0.00251506	2.50667	2.50667	cre1 * DD up vs QM9414 * DD	4.2963	1.88711	243.858	26.7781	13.3828	5.87826	1.0981	1	#N/A	#N/A	#N/A	#N/A	#N/A	#N/A	#N/A	#N/A	#N/A	#N/A	0	unknown protein, only in hypocreaceae	0	0	0	#N/A	#N/A	#N/A	unknown protein, only in hypocreaceae	#N/A	#N/A	#N/A	#N/A	#N/A	#N/A	#N/A	#N/A	#N/A	#N/A	#N/A
TRIRE2_121883	0.00718632	2.06886	2.06886	cre1 * DD up vs QM9414 * DD	4.21142	1.63694	3.35924	0.326427	5.52295	2.14672	0.971728	1	#N/A	#N/A	#N/A	#N/A	#N/A	#N/A	#N/A	#N/A	#N/A	#N/A	0	unique secreted protein	0	0	0	#N/A	#N/A	#N/A	orphan secreted protein	#N/A	#N/A	#N/A	#N/A	#N/A	#N/A	#N/A	#N/A	#N/A	#N/A	#N/A
TRIRE2_103660	1.41097e-05	3.5705	3.5705	cre1 * DD up vs QM9414 * DD	3.91777	0.860414	9.70276	0.532726	28.1051	6.1724	0.549046	1	#N/A	#N/A	#N/A	#N/A	#N/A	#N/A	#N/A	#N/A	#N/A	#N/A	0	unique protein secreted	0	0	0	#N/A	#N/A	#N/A	orphan protein	#N/A	#N/A	#N/A	#N/A	#N/A	#N/A	#N/A	#N/A	#N/A	#N/A	#N/A
TRIRE2_23489	0.000892089	2.16099	2.16099	cre1 * DD up vs QM9414 * DD	3.45034	0.7849	1.18784	0.0675539	6.05856	1.37823	0.568712	1	#N/A	#N/A	#N/A	#N/A	#N/A	#N/A	#N/A	#N/A	#N/A	#N/A	0	Cell growth-regulating nucleolar protein	0	0	0	#N/A	#N/A	#N/A	unknown protein	NCU03274	0	0	ANID_03760	1931	672631	674561	+	conserved hypothetical protein	II	PF08790.3,PF08790.4
TRIRE2_82026	0.0033771	2.58302	2.58302	cre1 * DD up vs QM9414 * DD	3.39788	1.74634	14.7881	1.90009	12.2948	6.31892	1.28488	1	#N/A	#N/A	#N/A	#N/A	#N/A	#N/A	#N/A	#N/A	#N/A	#N/A	0	trans-aconitate methyltransferase	0	0	0	#N/A	#N/A	#N/A	trans-aconitate methyltransferase	#N/A	#N/A	#N/A	ANID_10909	780	57573	58352	+	trans-aconitate 2-methyltransferase	IV	PF05175.7,PF08242.4,PF08241.5,PF08241.4,PF08242.5,PF00891.11
TRIRE2_102468	0.000936498	3.47906	3.47906	cre1 * DD up vs QM9414 * DD	3.1815	1.92083	8.53465	1.2882	7.51836	4.53921	1.50937	1	#N/A	#N/A	#N/A	#N/A	#N/A	#N/A	#N/A	#N/A	#N/A	#N/A	0	unknown conserved protein	0	0	0	#N/A	#N/A	#N/A	unknown protein	#N/A	#N/A	#N/A	#N/A	#N/A	#N/A	#N/A	#N/A	#N/A	#N/A	#N/A
TRIRE2_77093	0.000179012	4.55256	4.55256	cre1 * DD up vs QM9414 * DD	3.16094	1.81292	28.5349	4.09148	14.9663	8.58377	1.43385	1	#N/A	#N/A	#N/A	#N/A	#N/A	#N/A	#N/A	#N/A	#N/A	#N/A	0	acid sphingomyelin phosphodiesterase (probably vacuolar)	0	0	0	#N/A	#N/A	#N/A	acid sphingomyelin phosphodiesterase (probably vacuolar)	NCU06697	0	0	#N/A	#N/A	#N/A	#N/A	#N/A	#N/A	#N/A	#N/A
TRIRE2_122271	0.00518967	7.22754	7.22754	cre1 * DD up vs QM9414 * DD	2.44324	6.28235	11.4974	7.39089	7.32928	18.8459	6.42829	1	#N/A	#N/A	#N/A	#N/A	#N/A	#N/A	#N/A	#N/A	#N/A	#N/A	0	Zn2Cys6 transcription factor, similar to C. albicans Fcr1	0	0	0	#N/A	#N/A	#N/A	Zn2Cys6 transcription regulator, C. albicans Fcr1	#N/A	#N/A	#N/A	#N/A	#N/A	#N/A	#N/A	#N/A	#N/A	#N/A	#N/A

## Sheet: down DD
Genes 2fold downregulated in ∆cre1 compared to wildtype in darkness (p-value 0.01; FDR)
													Schmoll et al., 2016 MMBR annotation Trichoderma										Annotation Trichoderma					JGI TRE annotation (user curation)			Druzhinina et al., 2016	Annotation Neurospora crassa (BROAD)			Annotation Aspergillus nidulans (Broad)
Probeset ID	p-value(cre1 * DD vs. QM9414 * DD)	Ratio(cre1 * DD vs. QM9414 * DD)	Fold-Change(cre1 * DD vs. QM9414 * DD)	Fold-Change(cre1 * DD vs. QM9414 * DD) (Description)	F(strain)	SS(strain)	F(light condition)	SS(light condition)	F(strain * light condition)	SS(strain * light condition)	SS(Error)	F(Error)	TOPIC	gene name	alternative topic	group	subgroup	description	T atro	T virens	N crassa	S cerevisiae	Gene name	Description	Specification	group	topic	name	defline	description	annotation	LOCUS NCR	SYMBOL	SYNOYM	LOCUS ANID	LENGTH	START	STOP	STRAND	NAME	CHROMOSOME	OPERON
TRIRE2_73818	5.85339e-06	0.432541	-2.31192	cre1 * DD down vs QM9414 * DD	13.7456	1.07224	35.1419	0.68532	21.1318	1.6484	0.195015	1	Antioxidant system	cat-2	Antioxidant system	0	0	Catalase	297668	71997	NCU05169	YDR256C	0	catalase C	0	0	oxidative/radical processes	\N	catalase	\N	Catalase	#N/A	#N/A	#N/A	ANID_05918	1997	55016	57012	+	catalase C	I	PF06628.4,PF00199.11,PF06628.5,PF00199.12
TRIRE2_123029	0.000482069	0.378151	-2.64445	cre1 * DD down vs QM9414 * DD	41.3611	12.6492	21.6033	1.6517	3.94614	1.20682	0.764558	1	Antioxidant system	sod-1	Antioxidant system	0	0	Cu/Zn-superoxide dismutase	298583	183329	NCU02133	YJR104C	0	Cu,Zn superoxide dismutase	0	0	oxidative/radical processes	sod1	Copper/Zinc superoxide dismutase	\N	Cu2+/Zn2+ superoxide dismutase SOD1	NCU02133	sod-1	0	ANID_00241	960	290636	291595	+	superoxide dismutase	VIII	PF00080.13,PF00080.12
TRIRE2_119975	9.23879e-08	0.352238	-2.83899	cre1 * DD down vs QM9414 * DD	42.0424	2.07519	71.5956	0.883478	41.3914	2.04305	0.123398	1	Asexual development	ccg-6	Asexual development	Orthologues of Neurospora crassa ccg genes involved in asexual reproduction	0	N.crassa CCG-6 - CLOCK-CONTROLLED PROTEIN 6 (CCG-6)	131832	19097	NCU01418	YDR077W	#N/A	#N/A	#N/A	#N/A	#N/A	#N/A	#N/A	#N/A	CCG6, clock controlled protein	NCU01418	ccg-6	0	#N/A	#N/A	#N/A	#N/A	#N/A	#N/A	#N/A	#N/A
TRIRE2_79599	0.00183541	0.488763	-2.04598	cre1 * DD down vs QM9414 * DD	26.7031	6.46589	1.11994	0.0677958	4.7256	1.14426	0.605351	1	Calcium signaling	0	Calcium signaling	Calcium transporters	0	hypothetical Ca2+ transporter; putative Ca2+/proton exchanger, related to S. cerevisiae Vcx1p	36279	76725	NCU07075	YDL128W	0	TRE79599, hypothetical Ca2+ transporter	0	Ca	signal transduction	\N	Ca2+ transporter	hypothetical Ca2+ transporter	Ca2+ transporter	NCU07075	cax	0	ANID_00471	1811	279736	281546	-	calcium ion transporter Vcx1	VIII	TIGR00378,PF01699.16,TIGR00846,PF01699.17
TRIRE2_123456	0.000875988	0.232627	-4.29873	cre1 * DD down vs QM9414 * DD	13.9237	11.2866	13.9288	2.8227	5.78256	4.68737	2.02651	1	CAZymes	0	CAZymes	Glycoside hydrolase	Glycoside hydrolase family65	candidate acid trehalase	127055	74715	0	YPR026W	0	candidate acid trehalase	GH family 65	Glycoside hydrolase	CAZys	\N	Glycoside Hydrolase Family 65	candidate a,a-trehalase	GH65 ?,?-trehalase	#N/A	#N/A	#N/A	ANID_09340	3270	308332	311601	-	acid trehalase	VIII	PF03632.7,PF03632.8,PF03633.8,PF03636.7,PF03636.8,PF03633.7
TRIRE2_82235	2.97492e-05	0.276244	-3.61999	cre1 * DD down vs QM9414 * DD	38.56	10.2889	154.623	10.3144	16.1434	4.3075	0.667069	1	CAZymes	0	CAZymes	Glycoside hydrolase	Glycoside hydrolase family31	candidate a-glucosidase (required for normal cell wall synthesis)	223991	45446	NCU04674	YBR229C	0	candidate a-glucosidase (required for normal cell wall synthesis)	GH family 31	Glycoside hydrolase	CAZys	\N	Glycoside Hydrolase Family 31	candidate a-glucosidase	GH31 ?-glucosidase	NCU09281	gh31-1	0	ANID_00941	2961	224944	227904	-	alpha-glucosidase	VIII	PF01055.19,PF01055.18
TRIRE2_50212	0.00229716	0.300186	-3.33127	cre1 * DD down vs QM9414 * DD	19.7494	14.4649	11.0571	2.0246	6.54975	4.79716	1.83105	1	CAZymes	0	CAZymes	Glycosyl transferase	Glycosyl transferase family2	distantly related to glycosyltransferases; Glycosyltransferases not yet assigned to a family	152522	43815	NCU09906	0	0	distantly related to glycosyltransferases; Glycosyltransferases not yet assigned to a family	GT family 2	Glycosyl transferase	CAZys	\N	Glycosyltransferase	distantly related to glycosyltransferases, Glycosyltransferases not yet assigned to a family	GT Glycosyltransferases not yet assigned to a family	NCU09906	0	0	#N/A	#N/A	#N/A	#N/A	#N/A	#N/A	#N/A	#N/A
TRIRE2_109944	0.00338596	0.337652	-2.96163	cre1 * DD down vs QM9414 * DD	3.66635	2.46876	30.214	5.08619	3.86358	2.60156	1.68339	1	CAZymes	0	CAZymes	Carbohydrate binding module	Carbohydrate binding module family13	0	38694	231364	0	0	0	0	CBM family 13	Carbohydrate binding module	CAZys	#N/A	#N/A	#N/A	orphan protein	#N/A	#N/A	#N/A	#N/A	#N/A	#N/A	#N/A	#N/A	#N/A	#N/A	#N/A
TRIRE2_81541	0.000284229	0.3532	-2.83126	cre1 * DD down vs QM9414 * DD	40.2378	12.2538	5.66212	0.431077	4.00365	1.21925	0.761335	1	CAZymes	0	CAZymes	Glycoside hydrolase	Glycoside hydrolase family128	0	299700	85672	NCU09647	0	0	0	GH family 128	Glycoside hydrolase	CAZys	#N/A	#N/A	#N/A	GH128 protein	NCU09647	0	0	#N/A	#N/A	#N/A	#N/A	#N/A	#N/A	#N/A	#N/A
TRIRE2_41248	0.00227848	0.435835	-2.29445	cre1 * DD down vs QM9414 * DD	25.181	8.76254	156.441	13.6096	2.56738	0.893399	0.869954	1	CAZymes	0	CAZymes	Carbohydrate esterase	Carbohydrate esterase family3	0	161136	4556	NCU04526	YBR084W	0	0	CE family 3	Carbohydrate esterase	CAZys	#N/A	#N/A	#N/A	CE3 acetyl xylan esterase	#N/A	#N/A	#N/A	ANID_08314	4987	35568	40554	-	conserved hypothetical protein	Unmapped scaffolds	PF01839.15,PF00657.14,PF01839.16,PF00657.15
TRIRE2_103458	5.27362e-05	0.447237	-2.23595	cre1 * DD down vs QM9414 * DD	6.81056	0.8145	17.0972	0.511178	18.9912	2.27123	0.298984	1	CAZymes	0	Asexual development	Glycoside hydrolase	Glycoside hydrolase family25	candidate b-glycosidase related to lysozyme	79507	45518	NCU00701	0	0	candidate b-glycosidase related to lysozyme	GH family 25	Glycoside hydrolase	CAZys	\N	Glycoside Hydrolase Family 25	candidate lysozyme	GH25 N,O-diacetylmuramidase	NCU00701	lyz	0	ANID_08969	838	19961	20798	-	N,O-diacetylmuramidase	VII	PF01183.13,PF01183.12
TRIRE2_70845	0.00243422	0.448161	-2.23134	cre1 * DD down vs QM9414 * DD	10.7311	3.55936	9.3515	0.775437	9.57783	3.17682	0.829212	1	CAZymes	bgn1	CAZymes	Glycoside hydrolase	Glycoside hydrolase family55	candidate b-1,3 glucanase; similar to T. virens GNB1 (GenBank acc. No. AAL84694)	161168	46121	NCU05105	0	bgn1	candidate b-1,3 glucanase; similar to T. virens GNB1 (GenBank acc. No. AAL84694)	GH family 55	Glycoside hydrolase	CAZys	\N	Glycoside Hydrolase Family 55	candidate b-1,3-glucanase	GH55 ?-1,3-glucanase	#N/A	#N/A	#N/A	#N/A	#N/A	#N/A	#N/A	#N/A	#N/A	#N/A	#N/A
TRIRE2_56996	0.00847442	0.411235	-2.4317	cre1 * DD down vs QM9414 * DD	15.4608	9.5229	5.81341	0.895173	31.3748	19.3249	1.53984	1	CAZymes	man1	Asexual development	Glycoside hydrolase	Glycoside hydrolase family5	mannan endo-1,4-b-mannosidase (EC 3.2.1.78); C-terminal CBM1 module	161120	61403	NCU08412	0	man1	mannan endo-1,4-b-mannosidase (EC 3.2.1.78); C-terminal CBM1 module	GH family 5	Glycoside hydrolase	CAZys	man5A	Glycoside Hydrolase Family 5	mannan endo-1,4-b-mannosidase (EC 3.2.1.78); C-terminal CBM1 module	GH5 ?-Mannanase MAN1	NCU08412	0	0	ANID_09276	1473	127801	129273	-	endo-1,4-beta-mannosidase	VIII	PF00734.10,PF00150.10,PF00734.11,PF00150.11
TRIRE2_121516	0.00144005	0.418517	-2.38939	cre1 * DD down vs QM9414 * DD	5.79539	1.93319	0.522266	0.0435536	3.8324	1.27839	0.833935	1	Chromatin and histone modification	0	Chromatin and histone modification	core histones	0	related to H2B	300144	92198	NCU02435	YBL002W	#N/A	#N/A	#N/A	#N/A	#N/A	hH2B	histone H2B	histone H2B	histone H2B	NCU02435	hH2B	0	ANID_03469	1000	74579	75578	+	histone H2B	VI	PF00125.16,PF00125.17
TRIRE2_123191	1.7875e-05	0.0387205	-25.8261	cre1 * DD down vs QM9414 * DD	12.422	18.802	24.3507	9.2143	10.6122	16.0627	3.784	1	Effector proteins (competition and defense)	0	Effector proteins (competition and defense)	Tandem repeat proteins	0	Tandem repeats: Trichoderma specific	298649	216911	NCU01752	0	#N/A	#N/A	#N/A	#N/A	#N/A	#N/A	#N/A	#N/A	unknown protein	#N/A	#N/A	#N/A	#N/A	#N/A	#N/A	#N/A	#N/A	#N/A	#N/A	#N/A
TRIRE2_120823	0.000129407	0.277634	-3.60186	cre1 * DD down vs QM9414 * DD	3.42671	1.29463	2.73234	0.258073	10.097	3.81468	0.944513	1	Effector proteins (competition and defense)	0	Effector proteins (competition and defense)	Tandem repeat proteins	0	Tandem repeats: Trichoderma specific	0	0	0	0	0	secreted aldose epimerase (tre44592). Putative cell wall mannoprotein. Ser/Thr-rich.	0	Cell wall	Secretion	\N	cell wall protein	Putative cell wall mannoprotein. Ser/Thr-rich.	cell wall mannoprotein	#N/A	#N/A	#N/A	#N/A	#N/A	#N/A	#N/A	#N/A	#N/A	#N/A	#N/A
TRIRE2_102437	2.86572e-05	0.327489	-3.05354	cre1 * DD down vs QM9414 * DD	60.8875	12.1257	9.08463	0.4523	10.2371	2.03871	0.497874	1	Effector proteins (competition and defense)	0	Effector proteins (competition and defense)	Tandem repeat proteins	0	Tandem repeats	0	0	NCU08820	0	0	unique secreted protein	0	0	0	#N/A	#N/A	#N/A	orphan protein, secreted	NCU08820	0	0	ANID_02659	3123	63270	66392	+	conserved hypothetical protein	VI	0
TRIRE2_123650	0.00161175	0.43888	-2.27853	cre1 * DD down vs QM9414 * DD	12.1243	3.73737	0.572874	0.0441477	3.56358	1.09849	0.770636	1	Effector proteins (competition and defense)	0	Effector proteins (competition and defense)	Tandem repeat proteins	0	Tandem repeats: Trichoderma specific	0	216297	0	0	0	beta-1,6-N-acetylglucosaminyltransferase, contains WSC domain	0	0	0	#N/A	#N/A	#N/A	orphan protein	#N/A	#N/A	#N/A	#N/A	#N/A	#N/A	#N/A	#N/A	#N/A	#N/A	#N/A
TRIRE2_123039	0.000190194	0.445052	-2.24693	cre1 * DD down vs QM9414 * DD	41.7501	6.93736	50.8987	2.11438	6.78212	1.12694	0.415409	1	Effector proteins (competition and defense)	0	Effector proteins (competition and defense)	Proteins with known effector domains	0	IPR008427 Extracellular membrane protein, CFEM domain	298561	82827	NCU08438	0	0	Distantly related to C. albicans Rbt5p. A putative cell wall protein with a CFEM domain.	0	Cell wall	Secretion	\N	cell wall protein	Distantly related to C. albicans Rbt5p. A putative cell wall protein with a CFEM domain.	membrane protein with CFEM domain	#N/A	#N/A	#N/A	#N/A	#N/A	#N/A	#N/A	#N/A	#N/A	#N/A	#N/A
TRIRE2_123967	0.00107319	0.450994	-2.21732	cre1 * DD down vs QM9414 * DD	16.4486	4.21119	2.65117	0.169689	2.80328	0.7177	0.640053	1	Effector proteins (competition and defense)	hfb3	Effector proteins (competition and defense)	Hydrophobins	0	Hydrophobins	299543	49849	NCU08192	0	hfb3	Class II fungal hydrophobin hfb3	0	Hydrophobine	Hydrophobins	hfb3	hydrophobin	Class II fungal hydrophobin hfb3	HFB3	#N/A	#N/A	#N/A	#N/A	#N/A	#N/A	#N/A	#N/A	#N/A	#N/A	#N/A
TRIRE2_120486	0.000909001	0.434315	-2.30248	cre1 * DD down vs QM9414 * DD	4.49817	1.20499	3.42855	0.229615	5.85597	1.56873	0.669714	1	Genome integrity	PCNA	Genome integrity	0	0	Proliferating cell nuclear antigen	297381	75995	NCU09239	YBR088C	#N/A	#N/A	#N/A	#N/A	#N/A	\N	proliferating cell nuclear antigen	This protein is an auxiliary protein of DNA polymerase delta and is involved in the control of eukaryotic DNA replication by increasing the polymerase's processivity during elongation of the leading strand.	auxiliary protein of DNA polymerase delta	NCU09239	pcn	0	#N/A	#N/A	#N/A	#N/A	#N/A	#N/A	#N/A	#N/A
TRIRE2_61551	0.00436565	0.477414	-2.09462	cre1 * DD down vs QM9414 * DD	3.54969	1.20391	7.14829	0.606104	4.82849	1.63763	0.847901	1	Genome integrity	POLD4	Genome integrity	0	0	DNA polymerase delta subunit 4	32316	38688	NCU03528	0	#N/A	#N/A	#N/A	#N/A	#N/A	\N	conserved hypothetical protein	homologous to DNA polymerase delta, subunit 4	DNA polymeraseDelta, subunit 4	NCU03528	0	0	ANID_02446	707	66376	67082	-	DNA polymerase delta subunit 4	VII	PF04081.5,PF04081.6
TRIRE2_121839	0.000155638	0.200248	-4.99381	cre1 * DD down vs QM9414 * DD	29.2856	18.2519	3.15815	0.492069	1.96412	1.22411	1.55809	1	heat shock proteins	0	heat shock proteins	HSP70 family	0	hypothetical protein, related to hsp70, related to S. cerevisiae SSB1p and to N. crassa hypothetical protein	31008	82586	NCU01499	YNL209W	0	hypothetical protein, related to hsp70	0	HSP 70	Heat shock proteins	\N	\N	related to heat shock protein hsp70	HSP70	#N/A	#N/A	#N/A	ANID_00587	2070	663115	665184	-	conserved hypothetical protein	VIII	PF00012.13
TRIRE2_121977	0.000223629	0.381767	-2.6194	cre1 * DD down vs QM9414 * DD	20.9475	5.13286	29.77	1.82367	2.578	0.6317	0.612588	1	heat shock proteins	0	heat shock proteins	Cyclophilin	0	hypothetical cyclophilin-type peptidyl-prolyl cis-trans isomerase, related to S. cerevisiae CPR3p and to N. crassa peptidyl-prolyl cis-trans isomerase H	152790	111890	NCU00726	YDR155C	0	hypothetical cyclophilin-type peptidyl-prolyl cis-trans isomerase	0	cylophilin	Heat shock proteins	\N	cytoplasmic cyclophilin	candidate cytoplasmic cyclophilin	Cytoplasmic Cyclophilin	NCU00726	csr-1	CyP20,cyp	ANID_03814	1036	841662	842697	-	peptidyl-prolyl cis-trans isomerase	II	PF00160.13,PF00160.14
TRIRE2_82246	5.642e-05	0.204302	-4.89472	cre1 * DD down vs QM9414 * DD	6.37207	3.01712	2.58652	0.306174	14.6949	6.95789	1.18373	1	Heterotrimeric G-protein pathway	0	Heterotrimeric G-protein pathway	GPCRs	7-TM receptor	VIII (PAQR, HlyIII family, mPR-like)	142943	92622	NCU04987	YOL002C	0	TRE82246, hypothetical 7 transmembrane domain protein, putative GPCRm mPR-type, related to Magnaporthe grisea mPR-type GPCRs (PMID: 15774025)	0	G-proteins	signal transduction	\N	mPR-type GPCR	hypothetical 7 transmembrane domain protein, putative GPCRm mPR-type, related to Magnaporthe grisea mPR-type GPCRs (PMID: 15774025)	GCPR, mPR-type	#N/A	#N/A	#N/A	#N/A	#N/A	#N/A	#N/A	#N/A	#N/A	#N/A	#N/A
TRIRE2_81383	6.19529e-05	0.276575	-3.61565	cre1 * DD down vs QM9414 * DD	15.0959	4.7882	1.1738	0.0930777	5.72062	1.8145	0.792963	1	Heterotrimeric G-protein pathway	0	Heterotrimeric G-protein pathway	GPCRs	7-TM receptor	VI (RGS domain-containing)	40423	78031	NCU09883	0	GRK3	hypothetical G-protein coupled receptor, contains RGS (regulator of G-protein signaling) domain	0	G-proteins	signal transduction	\N	GPCR, GprK-like	\N	GPCR , contains RGS domain	#N/A	#N/A	#N/A	#N/A	#N/A	#N/A	#N/A	#N/A	#N/A	#N/A	#N/A
TRIRE2_45736	8.29384e-05	0.47675	-2.09753	cre1 * DD down vs QM9414 * DD	25.0884	2.83761	23.6937	0.669965	10.8316	1.22511	0.282761	1	Heterotrimeric G-protein pathway	Cpc2	Heterotrimeric G-protein pathway	heterotrimeric G proteins	Gbeta-like WD40 protein	0	148743	78512	NCU05810	YMR116C	0	0	0	0	WD40 repeats	cpc2	cross-pathway control WD-repeat-containing protein	guanine nucleotide-binding protein beta-subunit-like protein; cross pathway control WD-repeat protein cpc-2, involved in general amino acid control	CPC2	NCU05810	cpc-2	0	ANID_04163	1744	222150	223893	-	G-protein comlpex beta subunit CpcB	II	PF00400.24,PF00400.25
TRIRE2_74228	0.000340684	0.422142	-2.36887	cre1 * DD down vs QM9414 * DD	19.9392	4.37234	180.138	9.87533	14.2099	3.11599	0.548209	1	Lipid Metabolism	0	Lipid Metabolism	Fatty acid synthesis and acyl group transfer	fatty acid desaturation	Oleate Δ12 desaturase	296851	69958	NCU09497	0	0	oleate δ-12 desaturase	0	0	0	\N	hypothetical protein	similar to oleate delta-12 desaturase	oleate ?-12 desaturase	NCU09497	0	0	ANID_07204	1335	208844	210178	+	oleate delta-12 desaturase	IV	PF00487.17,PF00487.16
TRIRE2_79059	0.00209606	0.453148	-2.20678	cre1 * DD down vs QM9414 * DD	10.343	3.18715	43.7152	3.36766	9.15633	2.82148	0.770363	1	Lipid Metabolism	0	Lipid Metabolism	Phospholipid synthesis and turnover	Phospholipid synthesis	Myo-inositol-1-phosphate synthase	299863	82297	NCU06666	YJL153C	#N/A	#N/A	#N/A	#N/A	#N/A	INO1	Myo-inositol-1-phosphate synthase	Myo-inositol-1-phosphate synthase, associated to cellulase signal transduction (PMID: 15288024)	Myo-inositol-1-phosphate synthase, associated to cellulase signal transduction (PMID: 15288024)	NCU06666	inl	inos	ANID_07625	2148	53841	55988	-	myo-inositol-1-phosphate synthase	IV	PF01658.10,PF07994.4,PF07994.5
TRIRE2_71970	0.00598225	0.49755	-2.00985	cre1 * DD down vs QM9414 * DD	16.1314	5.42299	8.77948	0.737862	1.34881	0.453436	0.840439	1	Lipid Metabolism	0	Calcium signaling	lipase	phospholipase	Phospholiase C	157590	89201	NCU02175	YPL268W	0	Contains a number of Interpro hits to possible phosphatidylinositol-specific phospholipase C, Y domain.	0	Ca	signal transduction	\N	Conserved hypothetical protein	Contains a number of Interpro hits to possible phosphatidylinositol-specific phospholipase C, Y domain.	phosphatidylinositol-specific phospholipase C, Y domain, putative	NCU02175	0	0	#N/A	#N/A	#N/A	#N/A	#N/A	#N/A	#N/A	#N/A
TRIRE2_49864	0.00251582	0.449017	-2.22709	cre1 * DD down vs QM9414 * DD	2.87194	0.957773	14.6819	1.22408	7.14583	2.38309	0.833734	1	Lipid Metabolism	opi3	Lipid Metabolism	Phospholipid synthesis and turnover	Phospholipid synthesis	Methylene-fatty-acyl-phospholipid synthase	300563	45525	NCU04699	YJR073C	#N/A	#N/A	#N/A	#N/A	#N/A	#N/A	#N/A	#N/A	Methylene-fatty-acyl-phospholipid synthase	NCU04699	0	0	ANID_01376	1206	11413	12618	-	methylene-fatty-acyl-phospholipid synthase	VIII	PF04191.6,PF04191.5
TRIRE2_75589	5.39473e-06	0.330251	-3.028	cre1 * DD down vs QM9414 * DD	38.1822	5.11075	233.226	7.80442	15.5013	2.07487	0.334629	1	Mevalonate metabolism	erg13	Mevalonate metabolism	Acyltransferase, EC 2.3.3.10	0	hydroxymethylglutaryl-CoA synthase	130709	70450	NCU03922	YML126C	erg13	hydroxymethylglutaryl-CoA synthase	Acyltransferase	0	mevalonate metabolism	\N	hydroxymethylglutaryl CoA synthase	\N	hydroxymethylglutaryl CoA synthase	NCU03922	0	0	ANID_04923	1817	225794	227610	-	hydroxymethylglutaryl-CoA synthase Erg13	III	PF01154.9,PF08540.3,TIGR01833,PF01154.10,PF08540.2
TRIRE2_105055	3.01306e-05	0.485293	-2.06061	cre1 * DD down vs QM9414 * DD	22.3308	1.88762	77.9053	1.64634	9.25148	0.78203	0.211326	1	Protein phosphatases	0	Protein phosphatases	PTP	0	Protein tyrosine phosphatase-like protein PTPLA (contains Pro instead of catalytic Arg)	31245	65480	NCU08985	YJL097W	0	Protein tyrosine phosphatase-like protein PTPLA (contains Pro instead of catalytic Arg)	protein phosphatase	0	signal transduction	\N	tyrosine phosphatase-like protein	COG5198, Ptpl, Protein tyrosine phosphatase-like protein	Ptpl Protein tyrosine phosphatase-like protein	NCU08985	0	0	ANID_05000	826	441951	442776	+	conserved hypothetical protein	III	PF04387.7,PF04387.6
TRIRE2_44251	0.000133139	0.480924	-2.07933	cre1 * DD down vs QM9414 * DD	78.2275	9.71373	19.9942	0.620685	10.4145	1.2932	0.310432	1	RAS-GTPases	GYP3	RAS-GTPases	GTPase regulators	Rab GTPase activator	Ypt/RabGAP	983	61039	NCU04514	YNL293W	GYP3	Ypt/RabGAP	GTPase regulators	Rab GTPase activator	RAS GTPases	\N	\N	hypothetical GTPase activating protein for Rab GTPases (Ras superfamily of small GTPases), related to S. cerevisiae GYP3	GTPase-activating protein Msb3 (Sec4/Rabs)	NCU04514	0	0	ANID_10355	2538	964470	967007	-	GTPase activating protein	VI	PF00566.10,PF00566.11
TRIRE2_73618	0.00679867	0.118637	-8.42909	cre1 * DD down vs QM9414 * DD	10.7044	35.0816	26.1685	21.4405	3.95833	12.9727	8.19328	1	Secondary metabolism	pks11s	Secondary metabolism	Polyketide synthase	Reducing clade I	Polyketide synthase	0	0	NCU04865	YER061C	0	candidate polyketide synthase	0	PKS	secondary metabolism	\N	\N	\N	PKS SOR1, reducing sorbicillinoid synthase	NCU04865	pks-3	0	ANID_06791	7884	320066	327949	+	polyketide synthase	I	PF00109.19,PF00106.17,PF00107.18,PF08242.4,PF00106.18,PF00107.19,PF08241.5,PF08659.2,PF00698.13,PF08241.4,PF00698.14,PF00550.18,PF02801.14,PF02801.15,PF08242.5,PF08240.4,PF00109.18,PF08659.3
TRIRE2_65494	0.00014475	0.467179	-2.14051	cre1 * DD down vs QM9414 * DD	15.7929	2.16436	7.88605	0.270189	12.7589	1.74856	0.342616	1	Sexual development	Mer3	Sexual development	meiotic recombination	formation of synaptonemal complex - central elements	Meiosis specific DNA helicase, Unwinding of Holliday junctions	91197	190180	NCU05756	YGL251C	0	metallopeptidase-like protein, only in hypocreaceae	0	0	Protease	\N	matellopeptidase-like protein	\N	metallopeptidase	NCU05756	0	0	#N/A	#N/A	#N/A	#N/A	#N/A	#N/A	#N/A	#N/A
TRIRE2_46238	0.00954625	0.322448	-3.10127	cre1 * DD down vs QM9414 * DD	6.47907	6.7622	6.79018	1.77173	9.56635	9.98439	2.60925	1	Sulfur metabolism	0	Sulfur metabolism	sulfur related biosynthetic pathways	EC number 2.5.1.6	S-adenosylmethionine synthase, related to N. crassa ETH-1 and S. cerevisiae Sam2p	301763	87758	NCU02657	YDR502C	#N/A	#N/A	#N/A	#N/A	#N/A	#N/A	#N/A	#N/A	S-adenosylmethionine synthetase	NCU02657	eth-1	0	ANID_01222	1831	96541	98371	-	S-adenosylmethionine synthetase	VIII	PF02772.8,PF02773.8,PF02772.9,PF00438.13,PF00438.12,PF02773.9,TIGR01034
TRIRE2_110171	0.00115804	0.441797	-2.26348	cre1 * DD down vs QM9414 * DD	25.6483	7.06331	14.4948	0.997932	12.1997	3.35967	0.688477	1	Sulfur metabolism	0	Sulfur metabolism	sulfur related biosynthetic pathways	EC number 3.3.1.1	SAH lyase, related to N. crassa CYS-18 and S. cerevisiae Sah1p	129664	82877	NCU07930	YER043C	0	Adenosyl homocysteinase	0	Homocysgteine and methionine metabolism	Sulfur metabolism	#N/A	#N/A	#N/A	S-adenosyl-L-homocysteine hydrolase	NCU07930	cys-18	0	ANID_01263	1664	228152	229815	+	S-adenosylhomocysteine hydrolase	VIII	PF05221.9,PF05221.10,TIGR00936,PF02826.12,PF00670.13,PF00670.14
TRIRE2_121820	0.00484318	0.490142	-2.04023	cre1 * DD down vs QM9414 * DD	7.49234	2.44643	10.2093	0.833394	6.69746	2.18688	0.81631	1	Sulfur metabolism	0	Sulfur metabolism	sulfur related biosynthetic pathways	EC number 2.1.1.14	methionine synthase, related to N. crassa MET-8 and S. cerevisiae Met6p	136004	87179	NCU06512	YER091C	0	methionine synthase; SAM synthetase (ETH-1)	0	Homocysgteine and methionine metabolism	Sulfur metabolism	\N	\N	pfam01717, Methionine_synt, Methionine synthase, vitamin-B12 independent	Methionine synthase, VitB12 independent	NCU06512	met-8	0	ANID_04443	2549	53964	56512	-	cobalamin-independent methionine synthase	III	PF01717.11,PF01717.10,PF08267.4,PF08267.5,TIGR01371
TRIRE2_102497	0.000378719	0.29159	-3.42948	cre1 * DD down vs QM9414 * DD	22.8101	10.5041	133.456	15.3641	16.7258	7.70225	1.15125	1	Transcription factors	0	Transcription factors	Fungal-trans	0	conserved hypothetical protein	180208	133408	NCU08042	YOR363C	0	C6 transcription factor (secondary metabolism ?)	0	0	0	#N/A	#N/A	#N/A	Zn2Cys6 transcriptional regulator SOR3	#N/A	#N/A	#N/A	ANID_03269	2150	169810	171959	-	fungal specific transcription factor	VI	PF04082.10,PF04082.11
TRIRE2_4921	1.39284e-05	0.362035	-2.76216	cre1 * DD down vs QM9414 * DD	29.5386	4.12205	126.224	4.40358	4.99581	0.697154	0.348869	1	Transcription factors	0	Transcription factors	C2H2 zinc finger	0	related to C2H2 conidiation transcription factor FlbC	41152	57749	NCU03184	YPR013C	#N/A	#N/A	#N/A	#N/A	#N/A	#N/A	#N/A	#N/A	C2H2 transcriptional regulator	NCU03184	0	0	ANID_08741	990	14830	15819	+	conserved hypothetical protein	III	PF00096.18
TRIRE2_76590	2.1206e-05	0.388719	-2.57255	cre1 * DD down vs QM9414 * DD	62.577	8.32259	17.5123	0.582275	15.3577	2.04254	0.332494	1	Transcription factors	0	Asexual development	Zn2Cys6	0	related to transcriptional regulatory protein Pro-1	135729	64402	NCU07392	YDR207C	0	related to S. macrospora zinc binuclear cluster transcription factor PRO1, which is involved in fruiting body development (62 %)	0	SEX	sexual development	#N/A	#N/A	#N/A	Zn2Cys6 transcriptional regulator PRO1 (adv1), involved in hyphal fusion and fruiting body development	NCU07392	adv-1	0	ANID_01848	2352	136342	138693	-	C6 sexual development transcription factor	VII	PF11951.1,PF00172.11,PF00172.10
TRIRE2_27649	7.98478e-06	0.461083	-2.16881	cre1 * DD down vs QM9414 * DD	66.6429	4.75716	14.9256	0.266357	17.7459	1.26675	0.178457	1	Transcription factors	0	Transcription factors	C2H2 zinc finger	0	zinc finger containing protein	163506	175568	NCU03699	YLR131C	0	distantly related to S. cerevisiae Rme1, which is a transcriptional repressor of the meiosis regulator protein IME1	0	SEX	sexual development	#N/A	#N/A	#N/A	transcriptional regulator Rme1, repressor of the meiosis regulator protein IME1	NCU03699	0	0	ANID_01500	2442	19083	21524	-	C2H2 finger domain-containing protein	VII	PF00096.18
TRIRE2_121682	5.55584e-05	0.462057	-2.16424	cre1 * DD down vs QM9414 * DD	30.7851	3.43217	6.61321	0.184323	19.1541	2.13545	0.27872	1	Transcription factors	0	Transcription factors	Zn2Cys6	0	hypothetical protein	87055	0	NCU00945	YMR168C	#N/A	#N/A	#N/A	#N/A	#N/A	#N/A	#N/A	#N/A	Zn2Cys6 transcriptional regulator	#N/A	#N/A	#N/A	#N/A	#N/A	#N/A	#N/A	#N/A	#N/A	#N/A	#N/A
TRIRE2_75021	1.73224e-05	0.366216	-2.73063	cre1 * DD down vs QM9414 * DD	47.6622	6.83636	82.1233	2.94481	9.92741	1.42393	0.358585	1	Transport	0	Transport	Sugar transporter	transporter containing IPR003663 domain	0	291514	65301	NCU09287	YMR011W	0	0	0	0	Transport	#N/A	#N/A	#N/A	MFS permease	#N/A	#N/A	#N/A	ANID_02869	2245	148491	150735	+	galactose-proton symport	VI	PF07690.9,TIGR00879,PF07690.8,PF00083.17,PF00083.16
TRIRE2_47710	5.85595e-05	0.420396	-2.37871	cre1 * DD down vs QM9414 * DD	24.9327	3.54636	105.532	3.75266	6.60881	0.940019	0.355594	1	Transport	0	Transport	Sugar transporter	transporter containing IPR003663 domain	monosaccharide transporter, 12 TM domains	150280	86768	NCU10021	YDL138W	0	monosaccharide transporter, 12 TM domains	0	0	Transport	#N/A	#N/A	#N/A	MFS cellobiose transporter Stp1	NCU10021	hgt-1	0	ANID_06669	1978	285784	287761	-	MFS monosaccharide transporter	I	PF07690.9,TIGR00879,PF07690.8,PF00083.17,PF00083.16
TRIRE2_66111	0.00074266	0.477767	-2.09307	cre1 * DD down vs QM9414 * DD	22.7305	4.51358	19.7422	0.98005	2.37295	0.471195	0.496423	1	Transport	0	Transport	ABC transporter	transporter containing IPR003439 domain	0	238588	195099	NCU03776	YDR135C	0	0	0	0	Transport	#N/A	#N/A	#N/A	MRP-type ABC transporter	NCU03776	0	0	ANID_07839	5199	26226	31424	-	conserved hypothetical protein	IV	PF00664.15,PF00005.19,PF00664.16,PF00005.20
TRIRE2_63206	3.34382e-05	0.478903	-2.08811	cre1 * DD down vs QM9414 * DD	55.7854	5.01149	4.51459	0.101392	13.8051	1.24018	0.224588	1	Transport	0	Transport	Zinc transporter ZIP	transporter containing IPR003689 domain	0	294529	209709	NCU06380	YIL023C	0	0	0	0	Transport	#N/A	#N/A	#N/A	Zinc transporter	NCU06380	0	0	ANID_07673	1449	212467	213915	-	zinc transporter YKE4	IV	PF02535.14,PF02535.15
TRIRE2_59014	0.000429075	0.250386	-3.99383	cre1 * DD down vs QM9414 * DD	21.9153	13.1718	15.279	2.2958	5.33877	3.20878	1.50258	1	Transport	TAABC2	Transport	ABC transporter	transporter containing IPR003439 domain	ABC multidrug transporter, related to N. crassa CDR4 and S.cerevisiae Pdr5p, TAABC2	53468	52608	NCU09830	YNR070W	0	ABC multidrug transporter	0	0	Transport	#N/A	#N/A	#N/A	PDR-type ABC transporters	NCU09830	mig-12	0	ANID_08489	4424	354549	358972	-	ATP-binding cassette multidrug transporter	Unmapped scaffolds	PF01061.17,PF00005.19,PF06422.5,PF06422.4,PF00005.20,PF01061.16
TRIRE2_123084	4.02995e-05	0.0211854	-47.2023	cre1 * DD down vs QM9414 * DD	7.67091	19.7402	56.3282	36.2385	32.8538	84.5453	6.43345	1	#N/A	#N/A	#N/A	#N/A	#N/A	#N/A	#N/A	#N/A	#N/A	#N/A	0	(chloro)peroxidase	0	0	0	\N	dehyrdogenase/reductase domain-containing protein	contains dehyrdogenase/reductase domain	chloroperoxidase	NCU02335	0	0	ANID_01548	861	55018	55878	+	short-chain dehydrogenase	VII	0
TRIRE2_120311	4.9614e-07	0.0435015	-22.9877	cre1 * DD down vs QM9414 * DD	38.9587	24.7857	115.426	18.3587	18.0445	11.48	1.59051	1	#N/A	#N/A	#N/A	#N/A	#N/A	#N/A	#N/A	#N/A	#N/A	#N/A	0	unique protein	0	0	0	#N/A	#N/A	#N/A	orphan protein	#N/A	#N/A	#N/A	#N/A	#N/A	#N/A	#N/A	#N/A	#N/A	#N/A	#N/A
TRIRE2_108232	0.00341793	0.0669266	-14.9417	cre1 * DD down vs QM9414 * DD	9.05792	37.9484	17.7195	18.559	4.5409	19.0242	10.4738	1	#N/A	#N/A	#N/A	#N/A	#N/A	#N/A	#N/A	#N/A	#N/A	#N/A	0	Putative signal transduction protein involved in RNA splicing	0	0	0	#N/A	#N/A	#N/A	orphan protein	#N/A	#N/A	#N/A	#N/A	#N/A	#N/A	#N/A	#N/A	#N/A	#N/A	#N/A
TRIRE2_43701	4.58553e-05	0.0744713	-13.428	cre1 * DD down vs QM9414 * DD	4.55154	5.48474	134.423	40.496	22.3773	26.9653	3.01258	1	#N/A	#N/A	#N/A	#N/A	#N/A	#N/A	#N/A	#N/A	#N/A	#N/A	0	hypothetical MFS multidrug transporter	0	MFS Transporter	Transporter	#N/A	#N/A	#N/A	MFS multidrug transporter SOR4	#N/A	#N/A	#N/A	ANID_03270	1724	172382	174105	+	MFS multidrug transporter	VI	PF07690.9,PF07690.8
TRIRE2_69611	0.000804327	0.0889818	-11.2382	cre1 * DD down vs QM9414 * DD	14.0912	30.6934	16.5782	9.02767	6.44422	14.0368	5.44549	1	#N/A	#N/A	#N/A	#N/A	#N/A	#N/A	#N/A	#N/A	#N/A	#N/A	0	hypothetical major facilitator superfamily transporter	0	MFS Transporter	Transporter	#N/A	#N/A	#N/A	MFS permease	#N/A	#N/A	#N/A	#N/A	#N/A	#N/A	#N/A	#N/A	#N/A	#N/A	#N/A
TRIRE2_108143	5.57714e-06	0.0928417	-10.771	cre1 * DD down vs QM9414 * DD	26.8653	16.6745	57.1587	8.86917	12.8332	7.96521	1.55168	1	#N/A	#N/A	#N/A	#N/A	#N/A	#N/A	#N/A	#N/A	#N/A	#N/A	0	unknown protein, no fungal orthologues	0	0	0	#N/A	#N/A	#N/A	orphan protein	#N/A	#N/A	#N/A	#N/A	#N/A	#N/A	#N/A	#N/A	#N/A	#N/A	#N/A
TRIRE2_119813	0.00277209	0.102486	-9.7574	cre1 * DD down vs QM9414 * DD	21.7658	60.558	10.8523	7.54849	3.57911	9.958	6.95565	1	#N/A	#N/A	#N/A	#N/A	#N/A	#N/A	#N/A	#N/A	#N/A	#N/A	#N/A	#N/A	#N/A	#N/A	#N/A	#N/A	#N/A	#N/A	unknown protein	#N/A	#N/A	#N/A	#N/A	#N/A	#N/A	#N/A	#N/A	#N/A	#N/A	#N/A
TRIRE2_73623	0.00328947	0.145356	-6.87965	cre1 * DD down vs QM9414 * DD	10.1273	21.3177	39.7611	20.924	6.41541	13.5043	5.26244	1	#N/A	#N/A	#N/A	#N/A	#N/A	#N/A	#N/A	#N/A	#N/A	#N/A	0	Monooxygenase, aromatic ring catabolism	0	0	0	#N/A	#N/A	#N/A	flavoprotein monooxygenase SOR5	NCU11363	0	0	ANID_07902	1453	104124	105576	-	conserved hypothetical protein	II	PF01494.12
TRIRE2_123946	1.65219e-05	0.148193	-6.74797	cre1 * DD down vs QM9414 * DD	31.2229	16.0021	22.8941	2.93337	16.048	8.22477	1.28128	1	#N/A	#N/A	#N/A	#N/A	#N/A	#N/A	#N/A	#N/A	#N/A	#N/A	0	hypothetical dehydrogenase associated with cellulase signal transduction (PMID: 15288024)	0	0	0	\N	cellulase signal transduction associated dehydrogenase	hypothetical dehydrogenase associated with cellulase signal transduction (PMID: 15288024)	dehydrogenase associated with cellulase signal transduction (PMID: 15288024)	#N/A	#N/A	#N/A	ANID_07074	1061	44776	45836	-	conserved hypothetical protein	IV	PF00106.17,PF00106.18,PF01370.14,PF02719.8,PF08659.3
TRIRE2_102999	6.95756e-07	0.152596	-6.55323	cre1 * DD down vs QM9414 * DD	57.609	14.1726	16.6556	1.02438	7.25915	1.78585	0.615033	1	#N/A	#N/A	#N/A	#N/A	#N/A	#N/A	#N/A	#N/A	#N/A	#N/A	0	hypothetical protein, partially conserved	0	0	0	#N/A	#N/A	#N/A	unknown protein	#N/A	#N/A	#N/A	#N/A	#N/A	#N/A	#N/A	#N/A	#N/A	#N/A	#N/A
TRIRE2_121818	1.81808e-05	0.166623	-6.00159	cre1 * DD down vs QM9414 * DD	16.4373	7.58745	10.9554	1.26426	22.872	10.5577	1.154	1	#N/A	#N/A	#N/A	#N/A	#N/A	#N/A	#N/A	#N/A	#N/A	#N/A	0	unknown secreted protein	0	0	0	#N/A	#N/A	#N/A	unknown secreted protein	#N/A	#N/A	#N/A	#N/A	#N/A	#N/A	#N/A	#N/A	#N/A	#N/A	#N/A
TRIRE2_4744	2.66585e-05	0.178345	-5.6071	cre1 * DD down vs QM9414 * DD	26.7903	12.512	51.784	6.0462	14.1258	6.59722	1.16758	1	#N/A	#N/A	#N/A	#N/A	#N/A	#N/A	#N/A	#N/A	#N/A	#N/A	#N/A	#N/A	#N/A	#N/A	#N/A	#N/A	#N/A	#N/A	transaldolase	#N/A	#N/A	#N/A	ANID_06113	1420	235331	236750	+	conserved hypothetical protein	I	PF00923.12
TRIRE2_121620	0.000409145	0.179929	-5.55774	cre1 * DD down vs QM9414 * DD	8.87071	8.07656	5.56989	1.26781	20.738	18.8815	2.27619	1	#N/A	#N/A	#N/A	#N/A	#N/A	#N/A	#N/A	#N/A	#N/A	#N/A	0	NMT1 thiamine biosynthesis protein	0	0	0	nmt1	thiamine biosynthesis transporter	\N	NMT1 thiamine biosynthesis protein	NCU09345	nmt-1	0	ANID_08009	1575	32534	34108	-	thiamine biosynthesis protein	II	PF09084.3,PF09084.4
TRIRE2_120837	7.89038e-08	0.187513	-5.33297	cre1 * DD down vs QM9414 * DD	47.538	5.84195	17.7821	0.54631	28.5292	3.50596	0.307225	1	#N/A	#N/A	#N/A	#N/A	#N/A	#N/A	#N/A	#N/A	#N/A	#N/A	0	unknown protein, 1 TM domain	0	0	0	#N/A	#N/A	#N/A	unknown protein, 1 TM domain	#N/A	#N/A	#N/A	#N/A	#N/A	#N/A	#N/A	#N/A	#N/A	#N/A	#N/A
TRIRE2_64869	0.0012127	0.19369	-5.16289	cre1 * DD down vs QM9414 * DD	5.51527	6.21487	97.4947	27.4654	6.39889	7.21057	2.81712	1	#N/A	#N/A	#N/A	#N/A	#N/A	#N/A	#N/A	#N/A	#N/A	#N/A	0	Cytochrome P450 CYP4/CYP19/CYP26 subfamilies	0	0	0	#N/A	#N/A	#N/A	Cytochrome P450 CYP4/CYP19/CYP26 subfamilies	#N/A	#N/A	#N/A	#N/A	#N/A	#N/A	#N/A	#N/A	#N/A	#N/A	#N/A
TRIRE2_51426	0.000722556	0.198722	-5.03215	cre1 * DD down vs QM9414 * DD	16.5306	15.5896	11.084	2.61327	4.41066	4.1596	2.3577	1	#N/A	#N/A	#N/A	#N/A	#N/A	#N/A	#N/A	#N/A	#N/A	#N/A	0	0	0	0	ribosomal proteins	rpl30	Ribosomal protein L30	Ribosomal protein L30 based on homology with similar proteins in other fungi.	Ribosomal protein L30 based on homology with similar proteins in other fungi.	NCU08963	0	0	ANID_06082	716	143043	143758	+	60S ribosomal protein L30	I	PF01248.18,PF01248.19
TRIRE2_121350	1.99285e-05	0.205769	-4.85981	cre1 * DD down vs QM9414 * DD	3.05078	1.11965	191.725	17.5911	23.2289	8.52516	0.917515	1	#N/A	#N/A	#N/A	#N/A	#N/A	#N/A	#N/A	#N/A	#N/A	#N/A	#N/A	#N/A	#N/A	#N/A	#N/A	\N	\N	related to CipC1	unknown protein	#N/A	#N/A	#N/A	ANID_07937	487	192027	192513	-	CipC-like antibiotic response protein	II	PF12585.1
TRIRE2_64874	1.27404e-05	0.209257	-4.7788	cre1 * DD down vs QM9414 * DD	39.4898	12.7973	0.960972	0.0778543	7.17544	2.32531	0.810162	1	#N/A	#N/A	#N/A	#N/A	#N/A	#N/A	#N/A	#N/A	#N/A	#N/A	0	MSF toxin efflux pump	0	0	0	\N	\N	protein belonging to the major facilitator superfamily, probable tetracycline resistence protein, 14 transmembrane domains predicted	MFS toxin efflux pump	NCU09640	0	0	ANID_08095	1894	236937	238830	-	MFS toxin efflux pump	II	TIGR00711,PF07690.9,PF07690.8
TRIRE2_108144	0.000460727	0.21309	-4.69286	cre1 * DD down vs QM9414 * DD	7.3862	5.64026	27.2361	5.19953	6.64647	5.07539	1.90905	1	#N/A	#N/A	#N/A	#N/A	#N/A	#N/A	#N/A	#N/A	#N/A	#N/A	0	unknown protein, only in A. oryzae	0	0	0	#N/A	#N/A	#N/A	unknown protein	#N/A	#N/A	#N/A	#N/A	#N/A	#N/A	#N/A	#N/A	#N/A	#N/A	#N/A
TRIRE2_108655	0.000696001	0.219187	-4.56232	cre1 * DD down vs QM9414 * DD	3.33679	2.74803	17.0058	3.50131	19.1639	15.7825	2.05889	1	#N/A	#N/A	#N/A	#N/A	#N/A	#N/A	#N/A	#N/A	#N/A	#N/A	0	unknown conserved protein, secreted	0	0	0	#N/A	#N/A	#N/A	unknown protein, secreted	#N/A	#N/A	#N/A	#N/A	#N/A	#N/A	#N/A	#N/A	#N/A	#N/A	#N/A
TRIRE2_124293	1.52859e-07	0.223408	-4.47612	cre1 * DD down vs QM9414 * DD	37.6421	4.26179	153.049	4.332	26.254	2.97245	0.283047	1	#N/A	#N/A	#N/A	#N/A	#N/A	#N/A	#N/A	#N/A	#N/A	#N/A	#N/A	#N/A	#N/A	#N/A	#N/A	#N/A	#N/A	#N/A	unknown protein	#N/A	#N/A	#N/A	#N/A	#N/A	#N/A	#N/A	#N/A	#N/A	#N/A	#N/A
TRIRE2_55990	0.00328107	0.223427	-4.47573	cre1 * DD down vs QM9414 * DD	10.3671	13.1672	5.87244	1.86463	3.40604	4.32598	3.17523	1	#N/A	#N/A	#N/A	#N/A	#N/A	#N/A	#N/A	#N/A	#N/A	#N/A	0	hypothetical, no introns	0	0	0	#N/A	#N/A	#N/A	unknown protein	#N/A	#N/A	#N/A	#N/A	#N/A	#N/A	#N/A	#N/A	#N/A	#N/A	#N/A
TRIRE2_121226	1.28076e-06	0.230265	-4.34282	cre1 * DD down vs QM9414 * DD	127.254	21.7978	6.94027	0.297205	16.5705	2.83842	0.428233	1	#N/A	#N/A	#N/A	#N/A	#N/A	#N/A	#N/A	#N/A	#N/A	#N/A	0	2-dehydropantoate-2-reductase	0	0	0	#N/A	#N/A	#N/A	unknown protein	NCU06387	0	0	#N/A	#N/A	#N/A	#N/A	#N/A	#N/A	#N/A	#N/A
TRIRE2_4851	2.78607e-05	0.236935	-4.22057	cre1 * DD down vs QM9414 * DD	20.4808	6.74215	0.892479	0.0734496	6.01517	1.98016	0.822984	1	#N/A	#N/A	#N/A	#N/A	#N/A	#N/A	#N/A	#N/A	#N/A	#N/A	0	unknown protein, partially conserved	0	0	0	#N/A	#N/A	#N/A	unknown protein	NCU04693	#N/A	#N/A	ANID_01781	852	41493	42344	+	conserved hypothetical protein	VII	0
TRIRE2_108586	1.63572e-05	0.238595	-4.19121	cre1 * DD down vs QM9414 * DD	30.2938	8.72604	377.793	27.2056	34.8314	10.0331	0.720118	1	#N/A	#N/A	#N/A	#N/A	#N/A	#N/A	#N/A	#N/A	#N/A	#N/A	0	unknown protein (A. fumigatus: actin regulatory protein, 37 %)	0	0	0	#N/A	#N/A	#N/A	unknown protein	#N/A	#N/A	#N/A	#N/A	#N/A	#N/A	#N/A	#N/A	#N/A	#N/A	#N/A
TRIRE2_124119	0.00175835	0.241938	-4.13329	cre1 * DD down vs QM9414 * DD	4.20258	3.94759	37.3961	8.78179	4.09808	3.84944	2.34832	1	#N/A	#N/A	#N/A	#N/A	#N/A	#N/A	#N/A	#N/A	#N/A	#N/A	#N/A	#N/A	#N/A	#N/A	#N/A	#N/A	#N/A	#N/A	orphan protein	#N/A	#N/A	#N/A	#N/A	#N/A	#N/A	#N/A	#N/A	#N/A	#N/A	#N/A
TRIRE2_120781	1.23075e-06	0.243594	-4.1052	cre1 * DD down vs QM9414 * DD	63.8214	10.0233	10.2451	0.402254	24.7275	3.88352	0.392632	1	#N/A	#N/A	#N/A	#N/A	#N/A	#N/A	#N/A	#N/A	#N/A	#N/A	0	0	0	0	ribosomal proteins	\N	40s ribosomal protein S6	Protein component of the small (40S) ribosomal subunit; identical to Rps6Bp and has similarity to rat S6 ribosomal protein.	40s ribosomal protein S6	NCU08502	0	0	ANID_01964	1712	483703	485414	+	40S ribosomal protein S6	VII	PF01092.12,PF01092.11
TRIRE2_122952	0.000665166	0.272576	-3.6687	cre1 * DD down vs QM9414 * DD	9.75273	5.81725	12.3852	1.84686	5.12095	3.05451	1.49118	1	#N/A	#N/A	#N/A	#N/A	#N/A	#N/A	#N/A	#N/A	#N/A	#N/A	#N/A	#N/A	#N/A	#N/A	#N/A	#N/A	#N/A	#N/A	unknown protein	#N/A	#N/A	#N/A	#N/A	#N/A	#N/A	#N/A	#N/A	#N/A	#N/A	#N/A
TRIRE2_63868	2.36134e-05	0.27862	-3.58912	cre1 * DD down vs QM9414 * DD	19.1386	4.77371	148.107	9.23552	4.44593	1.10894	0.623569	1	#N/A	#N/A	#N/A	#N/A	#N/A	#N/A	#N/A	#N/A	#N/A	#N/A	0	unknown protein, in Chaetomium and Magnaporthe	0	0	0	#N/A	#N/A	#N/A	unknown protein	NCU04214	0	0	#N/A	#N/A	#N/A	#N/A	#N/A	#N/A	#N/A	#N/A
TRIRE2_124222	0.00386611	0.280883	-3.5602	cre1 * DD down vs QM9414 * DD	19.7411	18.9774	174.541	41.9471	7.20767	6.92882	2.40328	1	#N/A	#N/A	#N/A	#N/A	#N/A	#N/A	#N/A	#N/A	#N/A	#N/A	0	candidate CaaX-protease, related to E. nidulans rce1, involved in signal transduction	0	SEX	sexual development	\N	CaaX-protease	candidate CaaX-protease, related to E. nidulans rce1, involved in signal transduction	CaaX-protease, related to E. nidulans rce1, involved in signal transduction	NCU11314	0	0	ANID_06528	1800	113748	115547	-	CaaX protease	I	PF02517.9,PF02517.8
TRIRE2_120868	1.1544e-05	0.286507	-3.49031	cre1 * DD down vs QM9414 * DD	12.7242	2.57461	38.8799	1.96673	12.4868	2.52657	0.505848	1	#N/A	#N/A	#N/A	#N/A	#N/A	#N/A	#N/A	#N/A	#N/A	#N/A	0	0	0	0	ribosomal proteins	rps13	Ribosomal protein S13, S15 family	Ribosomal protein S13 (S15 family) based on homology to the corresponding protein in Gibberella zeae.	Ribosomal protein S13 (S15 family) based on homology to the corresponding protein in Gibberella zeae.	NCU03038	0	0	ANID_06679	895	22452	23346	-	40S ribosomal protein	I	PF00312.14,PF00312.15,PF08069.4,PF08069.5
TRIRE2_77481	0.000501933	0.286563	-3.48963	cre1 * DD down vs QM9414 * DD	15.176	7.74981	88.8149	11.3386	7.00592	3.57766	1.27666	1	#N/A	#N/A	#N/A	#N/A	#N/A	#N/A	#N/A	#N/A	#N/A	#N/A	0	D-xylulose 5-phosphate/D-fructose 6-phosphate phosphoketolase	0	0	0	#N/A	#N/A	#N/A	D-xylulose 5-phosphate/D-fructose 6-phosphate phosphoketolase	NCU06123	0	0	#N/A	#N/A	#N/A	#N/A	#N/A	#N/A	#N/A	#N/A
TRIRE2_120184	0.00317709	0.287947	-3.47286	cre1 * DD down vs QM9414 * DD	7.81673	6.78136	18.1784	3.94265	1.74628	1.51497	2.16886	1	#N/A	#N/A	#N/A	#N/A	#N/A	#N/A	#N/A	#N/A	#N/A	#N/A	#N/A	#N/A	#N/A	#N/A	#N/A	\N	v-SNARE-like protein	Related to v-SNARE, ykt6, involved in trafficking to and within the Golgi, endocytic trafficking to the vacuole, and vacuolar fusion	v-SNARE Ykt6; trafficking to and within Golgi, endocytic trafficking to vacuole, vacuolar fusion	NCU08973	0	0	ANID_08488	813	353186	353998	+	synaptobrevin	Unmapped scaffolds	PF00957.13,PF00957.14
TRIRE2_69692	6.64629e-05	0.29434	-3.39743	cre1 * DD down vs QM9414 * DD	40.1449	11.7275	124.408	9.08574	17.3871	5.07925	0.73032	1	#N/A	#N/A	#N/A	#N/A	#N/A	#N/A	#N/A	#N/A	#N/A	#N/A	0	Quinoprotein amine dehydrogenase beta chain-like protein	0	0	0	\N	Quinoprotein amine dehydrogenase beta chain-like protein	hypothetical Quinoprotein amine dehydrogenase, beta chain-like	Quinoprotein amine dehydrogenase beta chain-like protein	#N/A	#N/A	#N/A	ANID_07888	966	67940	68905	-	conserved hypothetical protein	II	0
TRIRE2_71304	5.47376e-06	0.295605	-3.3829	cre1 * DD down vs QM9414 * DD	29.1903	4.7434	15.6112	0.634201	16.6019	2.6978	0.406248	1	#N/A	#N/A	#N/A	#N/A	#N/A	#N/A	#N/A	#N/A	#N/A	#N/A	0	0	0	0	ribosomal proteins	rpl39	Ribosomal protein L39e	Predicted gene product shares amino acid sequence identity with ribosomal protein L39 from yeast and fungal species.	ribosomal protein L39 from yeast and fungal species.	NCU08990	0	0	ANID_02301	1166	77002	78167	+	conserved hypothetical protein	VII	PF00832.13,PF00832.12
TRIRE2_54850	0.00201334	0.297235	-3.36435	cre1 * DD down vs QM9414 * DD	5.10899	3.65368	11.9622	2.13868	5.9222	4.23524	1.78787	1	#N/A	#N/A	#N/A	#N/A	#N/A	#N/A	#N/A	#N/A	#N/A	#N/A	#N/A	#N/A	#N/A	#N/A	#N/A	#N/A	#N/A	#N/A	AT DNA binding protein, putative	NCU05893	0	0	ANID_01690	1367	310207	311573	-	AT DNA binding protein	VII	PF01878.10,PF02178.11,PF01878.11
TRIRE2_122040	0.000111352	0.300872	-3.32368	cre1 * DD down vs QM9414 * DD	28.6799	9.16942	3.98374	0.318416	10.1399	3.2419	0.799291	1	#N/A	#N/A	#N/A	#N/A	#N/A	#N/A	#N/A	#N/A	#N/A	#N/A	0	0	0	0	ribosomal proteins	\N	Conserved hypothetical protein	contains an InterPro motif corresponding to ribosomal protein L31e.	ribosomal protein L31e.	NCU08344	0	0	ANID_10681	1141	336355	337495	-	60S ribosomal protein L31e	V	PF01198.11,PF01198.12
TRIRE2_121605	0.000234183	0.309003	-3.23621	cre1 * DD down vs QM9414 * DD	2.94471	1.08606	0.953438	0.0879113	20.3139	7.49212	0.922045	1	#N/A	#N/A	#N/A	#N/A	#N/A	#N/A	#N/A	#N/A	#N/A	#N/A	#N/A	#N/A	#N/A	#N/A	#N/A	#N/A	#N/A	#N/A	unknown protein	#N/A	#N/A	#N/A	#N/A	#N/A	#N/A	#N/A	#N/A	#N/A	#N/A	#N/A
TRIRE2_105515	1.65262e-05	0.30948	-3.23123	cre1 * DD down vs QM9414 * DD	54.9091	10.6205	7.00882	0.338911	2.0775	0.401829	0.48355	1	#N/A	#N/A	#N/A	#N/A	#N/A	#N/A	#N/A	#N/A	#N/A	#N/A	#N/A	#N/A	#N/A	#N/A	#N/A	#N/A	#N/A	#N/A	orphan protein	#N/A	#N/A	#N/A	#N/A	#N/A	#N/A	#N/A	#N/A	#N/A	#N/A	#N/A
TRIRE2_58580	0.00227265	0.309956	-3.22627	cre1 * DD down vs QM9414 * DD	44.6799	30.9039	16.1579	2.794	15.8064	10.9328	1.72918	1	#N/A	#N/A	#N/A	#N/A	#N/A	#N/A	#N/A	#N/A	#N/A	#N/A	0	α-ketoglutarate dependent (FeII) oxygenase, similar to isopenicillin N synthase	0	0	0	#N/A	#N/A	#N/A	?-ketoglutarate dependent (FeII) oxygenase	#N/A	#N/A	#N/A	ANID_02390	1151	120265	121415	+	conserved hypothetical protein	VII	PF03171.12,PF03171.13
TRIRE2_122717	0.00157976	0.311127	-3.21412	cre1 * DD down vs QM9414 * DD	7.17472	4.41906	6.32989	0.974677	3.0044	1.85047	1.5398	1	#N/A	#N/A	#N/A	#N/A	#N/A	#N/A	#N/A	#N/A	#N/A	#N/A	0	ubi4 ; polyubiquitin	0	0	ubiquitin related	ubi4	polyubiquitin	Classic head to tail repeat of 4 identical 76 AA ubiquitin units. Amino acid 28, 104, 180 and 256 are Gln in N. crassa but Ser in T. reesei, i.e., identical positions in the 76 AA ubi repeat unit	ubi4 ; polyubiquitin	NCU05995	ubi	0	ANID_02000	1498	67804	69301	-	polyubiquitin	VII	PF00240.16,PF11976.1,PF00240.15,PF07708.3
TRIRE2_59368	2.40511e-05	0.311374	-3.21157	cre1 * DD down vs QM9414 * DD	44.7829	9.35153	35.1769	1.83641	29.5085	6.16194	0.522048	1	#N/A	#N/A	#N/A	#N/A	#N/A	#N/A	#N/A	#N/A	#N/A	#N/A	0	Duf341 domain protein, unknown	0	0	0	\N	hypothetical protein	\N	unknown protein, Duf341	NCU06012	0	0	#N/A	#N/A	#N/A	#N/A	#N/A	#N/A	#N/A	#N/A
TRIRE2_121068	2.96534e-06	0.311763	-3.20757	cre1 * DD down vs QM9414 * DD	36.7436	4.76502	2.23098	0.07233	22.4881	2.91632	0.324207	1	#N/A	#N/A	#N/A	#N/A	#N/A	#N/A	#N/A	#N/A	#N/A	#N/A	#N/A	#N/A	#N/A	#N/A	#N/A	\N	phosphomannomutase	candidate phosphomannomutase due to high identy to several fungal pmm1 genes; related to S. cerevisiae SEC53 gene	Phosphomannomutase (SEC53)	NCU02829	sec53	0	ANID_10710	1045	479004	480048	+	phosphomannomutase	V	TIGR01484,PF03332.5,PF03332.6
TRIRE2_123176	7.20932e-06	0.312816	-3.19676	cre1 * DD down vs QM9414 * DD	38.84	6.10514	44.0803	1.73221	11.8172	1.85751	0.392967	1	#N/A	#N/A	#N/A	#N/A	#N/A	#N/A	#N/A	#N/A	#N/A	#N/A	0	0	0	0	ribosomal proteins	rpl12	Ribosomal protein L12, L11 family	60S ribosomal protein L12 (L11 family).	60S ribosomal protein L12 (L11 family).	NCU01317	0	0	ANID_00262	1284	350347	351630	+	60S ribosomal protein L12	VIII	PF03946.6,PF00298.11,PF03946.7,PF00298.12
TRIRE2_21135	0.000856066	0.317404	-3.15056	cre1 * DD down vs QM9414 * DD	14.2364	7.10009	7.20857	0.898776	1.10524	0.551213	1.24682	1	#N/A	#N/A	#N/A	#N/A	#N/A	#N/A	#N/A	#N/A	#N/A	#N/A	#N/A	#N/A	#N/A	#N/A	#N/A	#N/A	#N/A	#N/A	unknown protein	NCU08676	0	0	#N/A	#N/A	#N/A	#N/A	#N/A	#N/A	#N/A	#N/A
TRIRE2_75985	0.00387001	0.319067	-3.13414	cre1 * DD down vs QM9414 * DD	6.21801	4.83926	54.8162	10.6654	4.01417	3.12409	1.94566	1	#N/A	#N/A	#N/A	#N/A	#N/A	#N/A	#N/A	#N/A	#N/A	#N/A	#N/A	#N/A	#N/A	#N/A	#N/A	#N/A	#N/A	#N/A	Isochorismatase hydrolase	NCU00166	0	0	ANID_06066	820	89408	90227	-	isochorismatase family hydrolase	I	PF00857.12,PF00857.13
TRIRE2_121396	0.00414483	0.321883	-3.10672	cre1 * DD down vs QM9414 * DD	17.3288	13.5807	216.36	42.3908	7.34271	5.75453	1.95927	1	#N/A	#N/A	#N/A	#N/A	#N/A	#N/A	#N/A	#N/A	#N/A	#N/A	#N/A	#N/A	#N/A	#N/A	#N/A	#N/A	#N/A	#N/A	orphan protein	#N/A	#N/A	#N/A	#N/A	#N/A	#N/A	#N/A	#N/A	#N/A	#N/A	#N/A
TRIRE2_80025	0.000144043	0.326203	-3.06558	cre1 * DD down vs QM9414 * DD	21.2153	6.29194	9.19957	0.682091	8.21376	2.436	0.741438	1	#N/A	#N/A	#N/A	#N/A	#N/A	#N/A	#N/A	#N/A	#N/A	#N/A	0	0	0	0	ribosomal proteins	rps17	\N	Predicted gene product contains Interpro motif IPR001210 corresponding to ribosomal protein S17e, and it shares extensive amino acid sequence identity with ribosomal protein S17e orthologues from other filamentous fungi and yeasts.	ribosomal protein S17e, and it shares extensive amino acid sequence identity with ribosomal protein S17e orthologues from other filamentous fungi and yeasts.	NCU07014	crp-3	0	ANID_05979	664	48459	49122	+	40S ribosomal protein S17	I	PF00833.10,PF00833.11
TRIRE2_77495	0.00372808	0.327689	-3.05167	cre1 * DD down vs QM9414 * DD	4.1825	3.06747	10.2589	1.88099	2.79014	2.0463	1.83352	1	#N/A	#N/A	#N/A	#N/A	#N/A	#N/A	#N/A	#N/A	#N/A	#N/A	#N/A	#N/A	#N/A	#N/A	#N/A	\N	Conserved hypothetical protein	Contains a possible Interpro domain corresponding to eukaryotic translation initiation factor 3 subunit 11.	eukaryotic translation initiation factor 3 subunit 11.	NCU09707	0	0	ANID_03055	976	717365	718340	+	conserved hypothetical protein	VI	PF03399.9,PF10075.2
TRIRE2_121837	0.000175336	0.331067	-3.02054	cre1 * DD down vs QM9414 * DD	7.92679	2.40558	3.09193	0.234581	9.62024	2.9195	0.758687	1	#N/A	#N/A	#N/A	#N/A	#N/A	#N/A	#N/A	#N/A	#N/A	#N/A	0	0	0	0	ribosomal proteins	rps5	Ribosomal protein S5, S7 family	40S ribosomal protein S5 (S7 family).	Ribosomal protein S5, S7 family	NCU09475	0	0	ANID_00843	1220	183968	185187	+	40S ribosomal protein S5	VIII	PF00177.13,PF00177.14,TIGR01028
TRIRE2_73985	0.00888473	0.331181	-3.0195	cre1 * DD down vs QM9414 * DD	12.8693	12.4722	0.476347	0.115412	1.95669	1.89632	2.42286	1	#N/A	#N/A	#N/A	#N/A	#N/A	#N/A	#N/A	#N/A	#N/A	#N/A	#N/A	#N/A	#N/A	#N/A	#N/A	\N	Conserved hypothetical protein	Releated to 40s ribosomal protein s10. Homologue of yeast RPS10a/b.	Unknown protein	NCU06743	0	0	ANID_03706	917	498245	499161	+	40S ribosomal protein S10b	II	PF03501.7,PF03501.8
TRIRE2_76200	4.50454e-06	0.331478	-3.01679	cre1 * DD down vs QM9414 * DD	22.5671	2.88201	1.34227	0.0428547	13.4103	1.7126	0.319271	1	#N/A	#N/A	#N/A	#N/A	#N/A	#N/A	#N/A	#N/A	#N/A	#N/A	#N/A	#N/A	#N/A	#N/A	#N/A	#N/A	#N/A	#N/A	unknown protein	NCU03035	0	0	#N/A	#N/A	#N/A	#N/A	#N/A	#N/A	#N/A	#N/A
TRIRE2_107294	3.22402e-05	0.331662	-3.01512	cre1 * DD down vs QM9414 * DD	61.8662	12.3811	164.752	8.2428	12.673	2.53622	0.500317	1	#N/A	#N/A	#N/A	#N/A	#N/A	#N/A	#N/A	#N/A	#N/A	#N/A	0	RTA1-like protein, 7 TM, responds to xenobiotic stimuli	0	0	0	#N/A	#N/A	#N/A	RTA1-like protein, 7 TM, responds to xenobiotic stimuli	#N/A	#N/A	#N/A	ANID_02669	1142	95447	96588	+	conserved hypothetical protein	VI	PF04479.6,PF04479.5
TRIRE2_79972	0.00446592	0.33224	-3.00988	cre1 * DD down vs QM9414 * DD	3.20916	2.43565	8.04267	1.52603	4.0624	3.08323	1.89742	1	#N/A	#N/A	#N/A	#N/A	#N/A	#N/A	#N/A	#N/A	#N/A	#N/A	#N/A	#N/A	#N/A	#N/A	#N/A	#N/A	#N/A	#N/A	unknown protein	NCU02016	0	0	ANID_04762	857	305149	306005	-	conserved hypothetical protein	III	0
TRIRE2_48055	3.1276e-05	0.332319	-3.00915	cre1 * DD down vs QM9414 * DD	22.3138	4.41786	13.5926	0.672794	7.54803	1.49442	0.494969	1	#N/A	#N/A	#N/A	#N/A	#N/A	#N/A	#N/A	#N/A	#N/A	#N/A	#N/A	#N/A	#N/A	#N/A	#N/A	#N/A	#N/A	#N/A	unknown protein	NCU03401	0	0	ANID_00862	627	237394	238020	+	prefoldin subunit 4	VIII	PF01920.12,PF01920.13
TRIRE2_53318	5.34633e-05	0.336969	-2.96763	cre1 * DD down vs QM9414 * DD	25.0441	5.49137	93.8582	5.14501	5.28723	1.15932	0.548169	1	#N/A	#N/A	#N/A	#N/A	#N/A	#N/A	#N/A	#N/A	#N/A	#N/A	#N/A	#N/A	#N/A	#N/A	#N/A	#N/A	#N/A	#N/A	cytochrome c oxidase subunit Va	NCU06695	cox-6	0	ANID_08118	1024	312260	313283	+	cytochrome c oxidase polypeptide VI	II	PF02284.8,PF02284.9
TRIRE2_121843	0.000586901	0.337718	-2.96105	cre1 * DD down vs QM9414 * DD	19.0911	7.67411	17.8726	1.79607	5.3938	2.16816	1.00493	1	#N/A	#N/A	#N/A	#N/A	#N/A	#N/A	#N/A	#N/A	#N/A	#N/A	#N/A	#N/A	#N/A	#N/A	#N/A	#N/A	#N/A	#N/A	C6HC zinc finger protein	#N/A	#N/A	#N/A	ANID_10100	1704	667566	669269	-	predicted protein	VIII	PF01485.13,PF01485.14,PF00097.17
TRIRE2_79111	0.000280171	0.337896	-2.95949	cre1 * DD down vs QM9414 * DD	12.8679	4.24346	1.70303	0.140402	7.99056	2.63505	0.824427	1	#N/A	#N/A	#N/A	#N/A	#N/A	#N/A	#N/A	#N/A	#N/A	#N/A	0	hypothetical protein, 1TM (subtilisin doamin)	0	0	0	#N/A	#N/A	#N/A	unknown protein	NCU08734	0	0	#N/A	#N/A	#N/A	#N/A	#N/A	#N/A	#N/A	#N/A
TRIRE2_121793	6.32608e-07	0.338237	-2.95651	cre1 * DD down vs QM9414 * DD	22.6334	1.81381	9.1085	0.182485	47.388	3.79759	0.200346	1	#N/A	#N/A	#N/A	#N/A	#N/A	#N/A	#N/A	#N/A	#N/A	#N/A	#N/A	#N/A	#N/A	#N/A	#N/A	#N/A	#N/A	#N/A	unknown protein	NCU06509	0	0	ANID_06588	546	50475	51020	+	conserved hypothetical protein	I	0
TRIRE2_119806	2.28657e-06	0.338262	-2.95629	cre1 * DD down vs QM9414 * DD	14.9374	1.5822	9.36814	0.248075	47.0944	4.98836	0.264807	1	#N/A	#N/A	#N/A	#N/A	#N/A	#N/A	#N/A	#N/A	#N/A	#N/A	#N/A	#N/A	#N/A	#N/A	#N/A	#N/A	#N/A	#N/A	unknown protein, only in Gibberella, Magnaporthe and Chaetomium	#N/A	#N/A	#N/A	#N/A	#N/A	#N/A	#N/A	#N/A	#N/A	#N/A	#N/A
TRIRE2_29642	0.000381987	0.339473	-2.94575	cre1 * DD down vs QM9414 * DD	7.9568	2.82221	100.093	8.87556	13.2548	4.70136	0.886728	1	#N/A	#N/A	#N/A	#N/A	#N/A	#N/A	#N/A	#N/A	#N/A	#N/A	0	Phosphatidylserine decarboxylase	0	0	0	\N	hypothetical protein	similar to phosphatidylserine decarboxylase	Phosphatidylserine decarboxylase	#N/A	#N/A	#N/A	#N/A	#N/A	#N/A	#N/A	#N/A	#N/A	#N/A	#N/A
TRIRE2_103179	0.0012111	0.339916	-2.9419	cre1 * DD down vs QM9414 * DD	22.3251	10.8668	111.375	13.553	4.00262	1.94828	1.21688	1	#N/A	#N/A	#N/A	#N/A	#N/A	#N/A	#N/A	#N/A	#N/A	#N/A	0	hypothetical protein, no fungal orthologue	0	0	0	#N/A	#N/A	#N/A	MFS permease	#N/A	#N/A	#N/A	#N/A	#N/A	#N/A	#N/A	#N/A	#N/A	#N/A	#N/A
TRIRE2_58613	2.76423e-06	0.342481	-2.91987	cre1 * DD down vs QM9414 * DD	72.1702	7.78918	119.419	3.22217	21.6317	2.33467	0.26982	1	#N/A	#N/A	#N/A	#N/A	#N/A	#N/A	#N/A	#N/A	#N/A	#N/A	0	Thiamine pyrophosphokinase	0	0	0	#N/A	#N/A	#N/A	Thiamine pyrophosphokinase	NCU04944	0	0	#N/A	#N/A	#N/A	#N/A	#N/A	#N/A	#N/A	#N/A
TRIRE2_3267	0.00483357	0.344213	-2.90518	cre1 * DD down vs QM9414 * DD	12.342	9.00904	66.294	12.0978	10.407	7.59656	1.82487	1	#N/A	#N/A	#N/A	#N/A	#N/A	#N/A	#N/A	#N/A	#N/A	#N/A	#N/A	#N/A	#N/A	#N/A	#N/A	#N/A	#N/A	#N/A	MRSP1/expansin-like	#N/A	#N/A	#N/A	ANID_09205	882	106123	107004	-	integral membrane protein	IV	0
TRIRE2_44362	5.15105e-06	0.346445	-2.88646	cre1 * DD down vs QM9414 * DD	61.5861	7.46878	50.2368	1.5231	30.7584	3.73019	0.303184	1	#N/A	#N/A	#N/A	#N/A	#N/A	#N/A	#N/A	#N/A	#N/A	#N/A	#N/A	#N/A	#N/A	#N/A	#N/A	#N/A	#N/A	#N/A	unknown protein	#N/A	#N/A	#N/A	#N/A	#N/A	#N/A	#N/A	#N/A	#N/A	#N/A	#N/A
TRIRE2_123729	1.13946e-05	0.349862	-2.85827	cre1 * DD down vs QM9414 * DD	33.8797	4.8247	2.29604	0.0817431	15.4218	2.19617	0.356018	1	#N/A	#N/A	#N/A	#N/A	#N/A	#N/A	#N/A	#N/A	#N/A	#N/A	#N/A	#N/A	#N/A	#N/A	#N/A	\N	malate dehydrogenase	\N	malate dehydrogenase	NCU04899	tca-15	0	ANID_06717	1560	96139	97698	+	malate dehydrogenase	I	PF00056.15,PF02866.10,PF00056.16,TIGR01772,PF02866.11
TRIRE2_76949	2.61798e-05	0.350278	-2.85487	cre1 * DD down vs QM9414 * DD	57.2478	9.85703	0.283256	0.0121929	6.88011	1.18463	0.430455	1	#N/A	#N/A	#N/A	#N/A	#N/A	#N/A	#N/A	#N/A	#N/A	#N/A	#N/A	#N/A	#N/A	#N/A	#N/A	\N	hypothetical protein	\N	unknown protein	NCU01456	0	0	#N/A	#N/A	#N/A	#N/A	#N/A	#N/A	#N/A	#N/A
TRIRE2_120978	4.26771e-05	0.3519	-2.84172	cre1 * DD down vs QM9414 * DD	8.50624	1.62922	19.7096	0.943758	10.536	2.01798	0.478832	1	#N/A	#N/A	#N/A	#N/A	#N/A	#N/A	#N/A	#N/A	#N/A	#N/A	0	0	0	0	ribosomal proteins	rpl34	Ribosomal protein L34	Protein component of the large ribosomal subunit (protein L34e).	large ribosomal subunit (protein L34e).	NCU07857	0	0	ANID_04522	850	168120	168969	-	60S ribosomal protein L34-B	III	PF01199.10,PF01199.11
TRIRE2_121285	8.6368e-05	0.356206	-2.80736	cre1 * DD down vs QM9414 * DD	26.3426	5.84326	0.257379	0.0142728	8.29352	1.83965	0.554544	1	#N/A	#N/A	#N/A	#N/A	#N/A	#N/A	#N/A	#N/A	#N/A	#N/A	0	unique protein, 1 TM	0	0	0	#N/A	#N/A	#N/A	orphan protein, 1 TM	#N/A	#N/A	#N/A	#N/A	#N/A	#N/A	#N/A	#N/A	#N/A	#N/A	#N/A
TRIRE2_107507	8.19382e-06	0.359921	-2.77838	cre1 * DD down vs QM9414 * DD	46.7403	5.847	139.056	4.34881	14.8049	1.85202	0.312738	1	#N/A	#N/A	#N/A	#N/A	#N/A	#N/A	#N/A	#N/A	#N/A	#N/A	#N/A	#N/A	#N/A	#N/A	#N/A	#N/A	#N/A	#N/A	unknown protein	#N/A	#N/A	#N/A	#N/A	#N/A	#N/A	#N/A	#N/A	#N/A	#N/A	#N/A
TRIRE2_111837	0.000895809	0.363424	-2.75161	cre1 * DD down vs QM9414 * DD	1.42425	0.559691	28.995	2.84855	11.5728	4.54777	0.98243	1	#N/A	#N/A	#N/A	#N/A	#N/A	#N/A	#N/A	#N/A	#N/A	#N/A	#N/A	#N/A	#N/A	#N/A	#N/A	#N/A	#N/A	#N/A	Esterase/lipase/thioesterase superfamily	#N/A	#N/A	#N/A	ANID_05362	534	288403	288936	-	conserved hypothetical protein	V	0
TRIRE2_104623	0.00866706	0.364721	-2.74182	cre1 * DD down vs QM9414 * DD	8.44288	6.75493	13.4748	2.69522	3.71258	2.97034	2.00019	1	#N/A	#N/A	#N/A	#N/A	#N/A	#N/A	#N/A	#N/A	#N/A	#N/A	#N/A	#N/A	#N/A	#N/A	#N/A	#N/A	#N/A	#N/A	unknown protein	NCU03569	0	0	ANID_03114	1125	919849	920973	+	conserved hypothetical protein	VI	0
TRIRE2_73450	1.30441e-05	0.369212	-2.70847	cre1 * DD down vs QM9414 * DD	14.1966	1.87685	13.022	0.430392	17.5482	2.31995	0.330512	1	#N/A	#N/A	#N/A	#N/A	#N/A	#N/A	#N/A	#N/A	#N/A	#N/A	#N/A	#N/A	#N/A	#N/A	#N/A	\N	ribosomal protein S25	shares amino acid sequence identity with 40s ribosomal protein S25 from N. crassa and other filamentous fungi.	40S ribosomal protein S25	#N/A	#N/A	#N/A	#N/A	#N/A	#N/A	#N/A	#N/A	#N/A	#N/A	#N/A
TRIRE2_121834	0.0010773	0.373234	-2.67929	cre1 * DD down vs QM9414 * DD	9.37144	3.67926	32.0906	3.14972	4.41245	1.73235	0.981509	1	#N/A	#N/A	#N/A	#N/A	#N/A	#N/A	#N/A	#N/A	#N/A	#N/A	0	0	0	0	mitochondrial proteins	\N	adenine nucleotide translocator	\N	adenine nucleotide translocator	NCU09477	aac	acp	ANID_04064	1609	18802	20410	-	adp,ATP carrier protein	II	PF00153.20,PF00153.19
TRIRE2_108145	9.03302e-05	0.373907	-2.67447	cre1 * DD down vs QM9414 * DD	34.8756	7.10395	43.3446	2.20726	9.55931	1.94717	0.509234	1	#N/A	#N/A	#N/A	#N/A	#N/A	#N/A	#N/A	#N/A	#N/A	#N/A	0	unique protein	0	0	0	#N/A	#N/A	#N/A	orphan protein	#N/A	#N/A	#N/A	#N/A	#N/A	#N/A	#N/A	#N/A	#N/A	#N/A	#N/A
TRIRE2_122374	0.000449385	0.37591	-2.66021	cre1 * DD down vs QM9414 * DD	12.1607	3.69427	5.94612	0.451589	10.1803	3.09265	0.759468	1	#N/A	#N/A	#N/A	#N/A	#N/A	#N/A	#N/A	#N/A	#N/A	#N/A	0	unique secreted protein	0	0	0	#N/A	#N/A	#N/A	MRSP1/expansin-like	#N/A	#N/A	#N/A	#N/A	#N/A	#N/A	#N/A	#N/A	#N/A	#N/A	#N/A
TRIRE2_120540	1.22123e-05	0.375982	-2.6597	cre1 * DD down vs QM9414 * DD	20.1462	2.52876	21.1818	0.664688	15.747	1.97657	0.313801	1	#N/A	#N/A	#N/A	#N/A	#N/A	#N/A	#N/A	#N/A	#N/A	#N/A	0	0	0	0	ribosomal proteins	rps23	Ribosomal protein S23	Ribosomal protein S23 (cytosolic).	Ribosomal protein S23	NCU01552	0	0	ANID_01345	560	116290	116849	-	40S ribosomal protein S23	VIII	PF00164.17,PF00164.18,TIGR00982
TRIRE2_124148	0.00163861	0.377091	-2.65188	cre1 * DD down vs QM9414 * DD	5.74281	2.4949	14.1308	1.53475	4.45264	1.9344	1.0861	1	#N/A	#N/A	#N/A	#N/A	#N/A	#N/A	#N/A	#N/A	#N/A	#N/A	#N/A	#N/A	#N/A	#N/A	#N/A	#N/A	#N/A	#N/A	ubiquinol-cytochrome-C oxidoreductase complex III subunit VIII, 11kD protein of the UcrQ family	NCU08947	qcr8	0	ANID_12213	927	107039	107965	+	ubiquinol-cytochrome C reductase complex subunit UcrQ	VIII	PF02939.9,PF02939.8
TRIRE2_43814	0.000287724	0.377626	-2.64812	cre1 * DD down vs QM9414 * DD	14.506	3.88045	2.65691	0.177685	7.58178	2.02817	0.668765	1	#N/A	#N/A	#N/A	#N/A	#N/A	#N/A	#N/A	#N/A	#N/A	#N/A	0	0	0	0	ribosomal proteins	\N	Conserved hypothetical protein	Candidate ribosomal protein L43A (L37 family) by homology to the corresponding protein of Candida albicans.	Ribosomal protein L43A (L37 family) by homology to the corresponding protein of Candida albicans.	NCU07562	0	0	ANID_12246	588	25054	25641	+	ribosomal protein L37a	IV	PF01780.11,TIGR00280,PF01780.12
TRIRE2_124296	0.00384295	0.378733	-2.64038	cre1 * DD down vs QM9414 * DD	14.3473	8.04772	2.09243	0.293423	28.3541	15.9044	1.40231	1	#N/A	#N/A	#N/A	#N/A	#N/A	#N/A	#N/A	#N/A	#N/A	#N/A	0	Alkyl hydroperoxide reductase, thiol specific antioxidant and related enzymes	0	0	0	#N/A	#N/A	#N/A	orphan protein	#N/A	#N/A	#N/A	#N/A	#N/A	#N/A	#N/A	#N/A	#N/A	#N/A	#N/A
TRIRE2_122590	0.00442008	0.380138	-2.63063	cre1 * DD down vs QM9414 * DD	10.0132	5.83556	7.86961	1.14658	3.72137	2.16876	1.45697	1	#N/A	#N/A	#N/A	#N/A	#N/A	#N/A	#N/A	#N/A	#N/A	#N/A	#N/A	#N/A	#N/A	#N/A	#N/A	#N/A	#N/A	#N/A	unknown protein, orphan in fungi, 1TM	#N/A	#N/A	#N/A	#N/A	#N/A	#N/A	#N/A	#N/A	#N/A	#N/A	#N/A
TRIRE2_120012	0.00816533	0.381715	-2.61975	cre1 * DD down vs QM9414 * DD	18.8267	13.4403	1.31186	0.234133	2.49326	1.77993	1.78474	1	#N/A	#N/A	#N/A	#N/A	#N/A	#N/A	#N/A	#N/A	#N/A	#N/A	0	0	0	0	ribosomal proteins	rpl24	60S ribosomal protein L24	60S ribosomal protein L24 by homology to the corresponding protein of N. crassa.	60S ribosomal protein L24	NCU03150	0	0	ANID_08704	946	59928	60873	+	60S ribosomal protein L24a	III	PF01246.13,PF01246.12
TRIRE2_123056	0.00112299	0.384045	-2.60386	cre1 * DD down vs QM9414 * DD	4.60728	1.72596	2.70111	0.25297	6.55965	2.45736	0.936542	1	#N/A	#N/A	#N/A	#N/A	#N/A	#N/A	#N/A	#N/A	#N/A	#N/A	#N/A	#N/A	#N/A	#N/A	#N/A	hex1	Woronin body major protein	hex1, encodes the major protein of the Woronin body forming a plug between fungal compartments.	hex1, encodes the major protein of the Woronin body forming a plug between fungal compartments.	NCU08332	hex-1	0	ANID_04695	2308	89888	92195	-	woronin body major protein	III	PF01287.12
TRIRE2_123009	0.000417432	0.386163	-2.58958	cre1 * DD down vs QM9414 * DD	23.2298	6.5437	57.9656	4.08214	0.681409	0.191949	0.704235	1	#N/A	#N/A	#N/A	#N/A	#N/A	#N/A	#N/A	#N/A	#N/A	#N/A	0	glutamine synthetase	0	0	0	#N/A	#N/A	#N/A	glutamine synthetase	#N/A	#N/A	#N/A	#N/A	#N/A	#N/A	#N/A	#N/A	#N/A	#N/A	#N/A
TRIRE2_120833	0.00137108	0.386442	-2.58771	cre1 * DD down vs QM9414 * DD	7.82053	3.06386	2.86288	0.280398	4.45867	1.74678	0.979427	1	#N/A	#N/A	#N/A	#N/A	#N/A	#N/A	#N/A	#N/A	#N/A	#N/A	0	0	0	0	ribosomal proteins	rps15	40s ribosomal protein S15	40s ribosomal protein S15 based on homology to corresponding proteins in other fungi.	40s ribosomal protein S15 based on homology to corresponding proteins in other fungi.	NCU00971	0	0	ANID_05997	1217	98636	99852	+	40s ribosomal protein s15	I	TIGR01025,PF00203.13,PF00203.14
TRIRE2_65741	0.000160742	0.386708	-2.58593	cre1 * DD down vs QM9414 * DD	15.2281	3.33948	34.0132	1.86474	4.8603	1.06585	0.548241	1	#N/A	#N/A	#N/A	#N/A	#N/A	#N/A	#N/A	#N/A	#N/A	#N/A	0	hypotjetical 4 TM protein	0	0	0	#N/A	#N/A	#N/A	tryptophanyl-tRNA synthetase	NCU11172	0	0	#N/A	#N/A	#N/A	#N/A	#N/A	#N/A	#N/A	#N/A
TRIRE2_105589	0.000534777	0.388923	-2.5712	cre1 * DD down vs QM9414 * DD	12.3664	3.66807	1.3294	0.0985802	4.79501	1.42228	0.74154	1	#N/A	#N/A	#N/A	#N/A	#N/A	#N/A	#N/A	#N/A	#N/A	#N/A	0	0	0	0	mitochondrial proteins	#N/A	#N/A	#N/A	mitochondrial ATPase inhibitor, putative	NCU02807	0	0	#N/A	#N/A	#N/A	#N/A	#N/A	#N/A	#N/A	#N/A
TRIRE2_122956	1.55188e-05	0.389824	-2.56526	cre1 * DD down vs QM9414 * DD	23.862	2.93481	9.77109	0.300439	16.6843	2.05202	0.307477	1	#N/A	#N/A	#N/A	#N/A	#N/A	#N/A	#N/A	#N/A	#N/A	#N/A	0	0	0	0	ribosomal proteins	rps27	Ribosomal protein S27	Ribosomal protein S27 based on homology to the corresponding protein of N. crassa.	Ribosomal protein S27 based on homology to the corresponding protein of N. crassa.	NCU00618	0	0	ANID_04777	883	17727	18609	-	40S ribosomal protein S27	III	PF01667.9,PF01667.10
TRIRE2_46035	0.00537511	0.390121	-2.56331	cre1 * DD down vs QM9414 * DD	10.4001	6.12914	261.542	38.5338	7.40211	4.36231	1.47333	1	#N/A	#N/A	#N/A	#N/A	#N/A	#N/A	#N/A	#N/A	#N/A	#N/A	#N/A	#N/A	#N/A	#N/A	#N/A	#N/A	#N/A	#N/A	unknown protein	NCU00080	0	0	ANID_04556	1129	271767	272895	+	DUF1295 domain-containing protein	III	PF06966.5,PF06966.4
TRIRE2_22484	2.81031e-05	0.390245	-2.56249	cre1 * DD down vs QM9414 * DD	15.8053	2.22633	9.95433	0.350541	16.0148	2.25584	0.35215	1	#N/A	#N/A	#N/A	#N/A	#N/A	#N/A	#N/A	#N/A	#N/A	#N/A	0	glycolipid transfer protein	0	0	0	#N/A	#N/A	#N/A	glycolipid transfer protein	NCU07947	0	0	ANID_03147	918	1033124	1034041	-	glycolipid transfer protein HET-C2	VI	PF08718.3,PF08718.4
TRIRE2_46702	0.00937406	0.393428	-2.54176	cre1 * DD down vs QM9414 * DD	5.20794	3.66785	4.97864	0.876591	2.55343	1.79833	1.7607	1	#N/A	#N/A	#N/A	#N/A	#N/A	#N/A	#N/A	#N/A	#N/A	#N/A	#N/A	#N/A	#N/A	#N/A	#N/A	#N/A	#N/A	#N/A	eukaryotic translation initiation factor 3 subunit M	NCU02813	0	0	ANID_04259	1543	24819	26361	-	PCI domain-containing protein	II	PF01399.19,PF01399.20
TRIRE2_67377	0.000292796	0.394448	-2.53519	cre1 * DD down vs QM9414 * DD	13.6577	3.34906	107.143	6.56821	26.3287	6.45616	0.613034	1	#N/A	#N/A	#N/A	#N/A	#N/A	#N/A	#N/A	#N/A	#N/A	#N/A	#N/A	#N/A	#N/A	#N/A	#N/A	#N/A	#N/A	#N/A	Cytochrome P450 / E-class P450, group I	#N/A	#N/A	#N/A	#N/A	#N/A	#N/A	#N/A	#N/A	#N/A	#N/A	#N/A
TRIRE2_46320	9.62504e-05	0.395234	-2.53015	cre1 * DD down vs QM9414 * DD	27.7379	5.10996	28.5877	1.31663	7.41055	1.36519	0.460557	1	#N/A	#N/A	#N/A	#N/A	#N/A	#N/A	#N/A	#N/A	#N/A	#N/A	#N/A	#N/A	#N/A	#N/A	#N/A	#N/A	#N/A	#N/A	small nuclear ribonucleoprotein LSM2	NCU07382	0	0	ANID_10963	566	563709	564274	+	small nuclear ribonucleoprotein	IV	PF01423.14,PF01423.15
TRIRE2_122065	0.000187617	0.40272	-2.48311	cre1 * DD down vs QM9414 * DD	29.0387	6.06904	42.5255	2.22194	5.3835	1.12514	0.522496	1	#N/A	#N/A	#N/A	#N/A	#N/A	#N/A	#N/A	#N/A	#N/A	#N/A	#N/A	#N/A	#N/A	#N/A	#N/A	#N/A	#N/A	#N/A	unknown protein	#N/A	#N/A	#N/A	#N/A	#N/A	#N/A	#N/A	#N/A	#N/A	#N/A	#N/A
TRIRE2_121989	5.09394e-05	0.40549	-2.46615	cre1 * DD down vs QM9414 * DD	69.4279	10.3621	48.5452	1.81133	12.2616	1.83004	0.373123	1	#N/A	#N/A	#N/A	#N/A	#N/A	#N/A	#N/A	#N/A	#N/A	#N/A	#N/A	#N/A	#N/A	#N/A	#N/A	\N	oxalate decarboxylase	\N	oxalate decarboxylase	NCU00865	0	0	#N/A	#N/A	#N/A	#N/A	#N/A	#N/A	#N/A	#N/A
TRIRE2_119855	1.6468e-05	0.406298	-2.46124	cre1 * DD down vs QM9414 * DD	69.3914	7.9084	16.9501	0.482942	15.6332	1.78168	0.28492	1	#N/A	#N/A	#N/A	#N/A	#N/A	#N/A	#N/A	#N/A	#N/A	#N/A	0	0	0	0	ribosomal proteins	rps3	40s ribosomal protein	Protein component of the small (40S) ribosomal subunit, has apurinic/apyrimidinic (AP) endonuclease activity; essential for viability in yeast; has similarity to E. coli S3 and rat S3 ribosomal proteins.	40s ribosomal protein	NCU00489	crp-10	0	ANID_04087	1124	80207	81330	-	40S ribosomal protein S3	II	PF00189.13,PF07650.9,TIGR01008,PF00189.12,PF07650.10
TRIRE2_119626	0.00472051	0.406375	-2.46078	cre1 * DD down vs QM9414 * DD	3.65321	1.88609	0.00531129	0.000685533	4.51312	2.33005	1.29071	1	#N/A	#N/A	#N/A	#N/A	#N/A	#N/A	#N/A	#N/A	#N/A	#N/A	0	0	0	0	ribosomal proteins	rps22	Ribosomal protein S22, S8 family	40s ribosomal protein S22 (S8 family) by homology to the corresponding protein of N. crassa. Homologue of yeast RPS22a/b.	40s ribosomal protein S22 (S8 family) by homology to the corresponding protein of N. crassa. Homologue of yeast RPS22a/b.	NCU06431	0	0	ANID_00907	815	129131	129945	+	40s ribosomal protein s22	VIII	PF00410.11,PF00410.12
TRIRE2_122127	0.000919665	0.409752	-2.4405	cre1 * DD down vs QM9414 * DD	26.7645	8.23283	112.376	8.64176	15.7583	4.84729	0.769006	1	#N/A	#N/A	#N/A	#N/A	#N/A	#N/A	#N/A	#N/A	#N/A	#N/A	0	cell wall protein PhiA	0	0	0	#N/A	#N/A	#N/A	SSCRP	NCU00399	0	0	ANID_08333	751	94675	95425	+	PhiA protein	Unmapped scaffolds	0
TRIRE2_57947	2.83062e-06	0.410427	-2.43649	cre1 * DD down vs QM9414 * DD	106.752	8.00003	84.6607	1.58612	20.2164	1.51502	0.187351	1	#N/A	#N/A	#N/A	#N/A	#N/A	#N/A	#N/A	#N/A	#N/A	#N/A	#N/A	#N/A	#N/A	#N/A	#N/A	\N	\N	COG0156, BioF, 7-keto-8-aminopelargonate synthetase and related enzymes	BioF -keto--aminopelargonate synthetase and related enzymes	NCU06189	0	0	ANID_02284	2011	18842	20852	-	5-aminolevulinic acid synthase	VII	PF01053.13,PF00155.13,PF00155.14,TIGR01821,PF00266.12,PF01041.10
TRIRE2_74580	9.87715e-06	0.414416	-2.41303	cre1 * DD down vs QM9414 * DD	67.9421	6.58902	589.07	14.282	9.10926	0.883415	0.24245	1	#N/A	#N/A	#N/A	#N/A	#N/A	#N/A	#N/A	#N/A	#N/A	#N/A	0	unknown protein, 3 TM domains	0	0	0	#N/A	#N/A	#N/A	unknown protein, 3 TM domains	NCU03153	0	0	#N/A	#N/A	#N/A	#N/A	#N/A	#N/A	#N/A	#N/A
TRIRE2_121278	0.00164679	0.414857	-2.41047	cre1 * DD down vs QM9414 * DD	10.2918	3.64422	0.823502	0.0728981	5.26011	1.86254	0.88522	1	#N/A	#N/A	#N/A	#N/A	#N/A	#N/A	#N/A	#N/A	#N/A	#N/A	0	0	0	0	ribosomal proteins	\N	Conserved hypothetical protein	Candidate rpl21 gene encoding 60s ribosomal protein subunit L21e.	unknown protein	NCU01948	0	0	ANID_04802	1242	96115	97356	-	60S ribosomal protein L21-A	III	PF01157.11,PF01157.10
TRIRE2_54042	0.00482623	0.415974	-2.404	cre1 * DD down vs QM9414 * DD	18.5288	9.1439	11.2025	1.3821	2.10551	1.03906	1.23374	1	#N/A	#N/A	#N/A	#N/A	#N/A	#N/A	#N/A	#N/A	#N/A	#N/A	#N/A	#N/A	#N/A	#N/A	#N/A	\N	intra-Golgi transport complex, subunit 4	Hypothetical component, cog4, of the conserved oligomeric Golgi complex, a cytosolic tethering complex involved in fusion of transport vesicles to Golgi compartments	Component of oligomeric golgi complex Cog4/Sec38	NCU11246	0	0	ANID_07462	2515	117795	120309	+	golgi transport complex subunit Cog4	IV	PF08318.5,PF08318.4
TRIRE2_120008	3.02961e-05	0.416226	-2.40254	cre1 * DD down vs QM9414 * DD	39.905	4.96421	53.6744	1.66928	13.6582	1.69909	0.311002	1	#N/A	#N/A	#N/A	#N/A	#N/A	#N/A	#N/A	#N/A	#N/A	#N/A	0	0	0	0	oxidative/radical processes	\N	GMC oxidoreductase	\N	GMC oxidoreductase	NCU09798	0	0	ANID_08329	2036	84369	86404	+	aryl-alcohol dehydrogenase	Unmapped scaffolds	PF05199.6,PF05199.5,PF00732.11,PF00732.12
TRIRE2_124110	0.00510469	0.417696	-2.39408	cre1 * DD down vs QM9414 * DD	2.53433	1.26247	6.58906	0.820581	5.42074	2.70033	1.24537	1	#N/A	#N/A	#N/A	#N/A	#N/A	#N/A	#N/A	#N/A	#N/A	#N/A	0	0	0	0	ribosomal proteins	rpl8	Ribosomal protein L8	Ribosomal protein family L7a.e.B, cytosolic. Homologue of yeast RPL8a/b.	Ribosomal protein L8	NCU04779	0	0	ANID_05520	1380	458878	460257	+	60S ribosomal protein L8	V	PF01248.18,PF01248.19
TRIRE2_65949	0.00014746	0.418677	-2.38848	cre1 * DD down vs QM9414 * DD	15.5183	2.79647	0.113497	0.00511318	9.614	1.73249	0.450512	1	#N/A	#N/A	#N/A	#N/A	#N/A	#N/A	#N/A	#N/A	#N/A	#N/A	#N/A	#N/A	#N/A	#N/A	#N/A	#N/A	#N/A	#N/A	unknown protein	#N/A	#N/A	#N/A	#N/A	#N/A	#N/A	#N/A	#N/A	#N/A	#N/A	#N/A
TRIRE2_72941	0.00110046	0.42226	-2.36821	cre1 * DD down vs QM9414 * DD	7.80256	2.35847	5.14179	0.38855	4.60832	1.39295	0.755672	1	#N/A	#N/A	#N/A	#N/A	#N/A	#N/A	#N/A	#N/A	#N/A	#N/A	#N/A	#N/A	#N/A	#N/A	#N/A	#N/A	#N/A	#N/A	unknown protein	NCU09143	0	0	ANID_11303	556	146659	147214	+	conserved hypothetical protein	VII	PF05680.4,PF05680.5
TRIRE2_4526	0.000600417	0.422597	-2.36632	cre1 * DD down vs QM9414 * DD	25.5517	6.50681	58.4588	3.72168	2.02415	0.515455	0.636632	1	#N/A	#N/A	#N/A	#N/A	#N/A	#N/A	#N/A	#N/A	#N/A	#N/A	#N/A	#N/A	#N/A	#N/A	#N/A	#N/A	#N/A	#N/A	unknown protein, only in ascomycota	NCU06001	0	0	ANID_10252	733	80754	81486	+	conserved hypothetical protein	VII	0
TRIRE2_111035	0.00171829	0.424315	-2.35674	cre1 * DD down vs QM9414 * DD	12.6123	4.29396	0.981335	0.0835259	3.05225	1.03917	0.851146	1	#N/A	#N/A	#N/A	#N/A	#N/A	#N/A	#N/A	#N/A	#N/A	#N/A	#N/A	#N/A	#N/A	#N/A	#N/A	#N/A	#N/A	#N/A	unknown protein	#N/A	#N/A	#N/A	#N/A	#N/A	#N/A	#N/A	#N/A	#N/A	#N/A	#N/A
TRIRE2_57010	0.00993508	0.426162	-2.34652	cre1 * DD down vs QM9414 * DD	20.8706	12.5547	0.102977	0.0154865	1.55217	0.933708	1.50388	1	#N/A	#N/A	#N/A	#N/A	#N/A	#N/A	#N/A	#N/A	#N/A	#N/A	#N/A	#N/A	#N/A	#N/A	#N/A	#N/A	#N/A	#N/A	prenyltransferase and squalene oxidase	NCU02228	0	0	ANID_05760	1200	452252	453451	-	geranylgeranyl transferase type I beta subunit	V	PF00432.13
TRIRE2_64271	3.28935e-05	0.427049	-2.34165	cre1 * DD down vs QM9414 * DD	38.918	4.65123	1.06987	0.031966	6.41578	0.766773	0.298784	1	#N/A	#N/A	#N/A	#N/A	#N/A	#N/A	#N/A	#N/A	#N/A	#N/A	#N/A	#N/A	#N/A	#N/A	#N/A	#N/A	#N/A	#N/A	unknown protein	NCU00903	0	0	ANID_10219	814	85551	86364	+	conserved hypothetical protein	VII	0
TRIRE2_21170	7.8693e-05	0.429322	-2.32926	cre1 * DD down vs QM9414 * DD	10.1391	1.4751	7.36571	0.267903	12.8359	1.86745	0.363717	1	#N/A	#N/A	#N/A	#N/A	#N/A	#N/A	#N/A	#N/A	#N/A	#N/A	0	0	0	0	ribosomal proteins	rps12	Ribosomal protein S12	40S ribosomal protein S12 based on homology to the corresponding proteins in other fungi.	Ribosomal protein S12	NCU06432	0	0	ANID_04073	683	40178	40860	+	40S ribosomal protein S12	II	PF01248.18,PF01248.19
TRIRE2_51430	0.00409779	0.430494	-2.32291	cre1 * DD down vs QM9414 * DD	1.96209	0.846885	2.51045	0.270892	4.36102	1.88232	1.07906	1	#N/A	#N/A	#N/A	#N/A	#N/A	#N/A	#N/A	#N/A	#N/A	#N/A	0	0	0	0	ribosomal proteins	\N	Conserved hypothetical protein	Candidate large subunit ribosomal protein L10e.	ribosomal protein L10e.	NCU08964	0	0	ANID_06083	1056	144062	145117	+	60S ribosomal protein L10-B	I	TIGR00279,PF00252.11,PF00252.10
TRIRE2_65717	0.000273363	0.434046	-2.3039	cre1 * DD down vs QM9414 * DD	11.4384	2.21763	1.60537	0.0778103	5.01952	0.97316	0.484688	1	#N/A	#N/A	#N/A	#N/A	#N/A	#N/A	#N/A	#N/A	#N/A	#N/A	0	0	0	0	mitochondrial proteins	#N/A	#N/A	#N/A	NADH-ubiquinone oxidoreductase 10.5 kDa subunit	NCU03156	nuo10.5	0	ANID_08763	468	80592	81059	+	NADH:ubiquinone oxidoreductase	III	PF05047.8,PF05047.9
TRIRE2_61595	8.79735e-05	0.434941	-2.29916	cre1 * DD down vs QM9414 * DD	12.7492	1.84794	12.0931	0.438211	9.22829	1.3376	0.362365	1	#N/A	#N/A	#N/A	#N/A	#N/A	#N/A	#N/A	#N/A	#N/A	#N/A	0	0	0	0	ribosomal proteins	\N	Conserved hypothetical protein	Related to 60S ribosomal protein L23a from other fungi and yeasts. Homologue of RPL25 from S. cerevisiae.	unknown protein	NCU06226	0	0	ANID_08856	1057	46710	47766	+	60S ribosomal protein L23	III	PF00276.12,PF03939.5,PF00276.13,PF03939.6
TRIRE2_21270	7.53927e-06	0.435614	-2.29561	cre1 * DD down vs QM9414 * DD	22.6972	1.84271	33.5026	0.679991	16.1566	1.3117	0.202967	1	#N/A	#N/A	#N/A	#N/A	#N/A	#N/A	#N/A	#N/A	#N/A	#N/A	#N/A	#N/A	#N/A	#N/A	#N/A	\N	\N	distantly related to CAP20 virulence factor	CAP20 virulence factor	NCU03370	0	0	ANID_10518	1224	166515	167738	-	pathogenesis associated protein Cap20	II	0
TRIRE2_121733	2.62882e-06	0.438383	-2.28111	cre1 * DD down vs QM9414 * DD	42.7767	2.70438	205.083	3.24139	21.3668	1.35083	0.158053	1	#N/A	#N/A	#N/A	#N/A	#N/A	#N/A	#N/A	#N/A	#N/A	#N/A	#N/A	#N/A	#N/A	#N/A	#N/A	\N	delta(14)-sterol reductase	\N	delta(14)-sterol reductase	NCU08762	erg-3	0	ANID_04094	1539	27225	28763	-	Delta(14)-sterol reductase	II	PF01222.9,PF01222.10,PF06966.5
TRIRE2_119534	0.000713087	0.438726	-2.27933	cre1 * DD down vs QM9414 * DD	11.8483	2.8943	28.7238	1.75416	4.83196	1.18035	0.610701	1	#N/A	#N/A	#N/A	#N/A	#N/A	#N/A	#N/A	#N/A	#N/A	#N/A	#N/A	#N/A	#N/A	#N/A	#N/A	#N/A	#N/A	#N/A	orphan protein	#N/A	#N/A	#N/A	#N/A	#N/A	#N/A	#N/A	#N/A	#N/A	#N/A	#N/A
TRIRE2_104015	4.77134e-06	0.439024	-2.27778	cre1 * DD down vs QM9414 * DD	32.5086	2.3373	22.5462	0.405256	18.3739	1.32104	0.179745	1	#N/A	#N/A	#N/A	#N/A	#N/A	#N/A	#N/A	#N/A	#N/A	#N/A	#N/A	#N/A	#N/A	#N/A	#N/A	#N/A	#N/A	#N/A	RNA polymerase Rpb8	NCU08030	0	0	ANID_00192	596	132666	133261	+	DNA-directed RNA polymerase I	VIII	PF03870.7,PF03870.8
TRIRE2_22472	0.00445556	0.43918	-2.27697	cre1 * DD down vs QM9414 * DD	10.1863	4.30783	2.45807	0.259882	2.5478	1.07748	1.05726	1	#N/A	#N/A	#N/A	#N/A	#N/A	#N/A	#N/A	#N/A	#N/A	#N/A	#N/A	#N/A	#N/A	#N/A	#N/A	#N/A	#N/A	#N/A	U2 small nuclear ribonucleoprotein A, putative	NCU06622	0	0	ANID_00211	1013	179705	180717	+	small nuclear ribonucleoprotein U2	VIII	0
TRIRE2_22712	0.000269	0.44101	-2.26752	cre1 * DD down vs QM9414 * DD	25.3684	4.71277	15.7912	0.733397	8.49771	1.57865	0.464433	1	#N/A	#N/A	#N/A	#N/A	#N/A	#N/A	#N/A	#N/A	#N/A	#N/A	#N/A	#N/A	#N/A	#N/A	#N/A	#N/A	#N/A	#N/A	unknown protein	NCU02573	0	0	ANID_01407	654	9798	10451	+	conserved hypothetical protein	VII	PF01883.11,PF01883.12
TRIRE2_122448	0.000917794	0.441503	-2.26499	cre1 * DD down vs QM9414 * DD	19.6568	5.0743	245.024	15.8129	18.2902	4.7215	0.64536	1	#N/A	#N/A	#N/A	#N/A	#N/A	#N/A	#N/A	#N/A	#N/A	#N/A	0	FOG: Zn-finger	0	0	0	#N/A	#N/A	#N/A	C2H2 transcription factor	NCU04630	0	0	#N/A	#N/A	#N/A	#N/A	#N/A	#N/A	#N/A	#N/A
TRIRE2_103222	0.000221163	0.441727	-2.26384	cre1 * DD down vs QM9414 * DD	8.83797	1.55472	10.8486	0.477105	6.91943	1.21722	0.439784	1	#N/A	#N/A	#N/A	#N/A	#N/A	#N/A	#N/A	#N/A	#N/A	#N/A	#N/A	#N/A	#N/A	#N/A	#N/A	rps29	Ribosomal protein S29, S14 family	Ribosomal protein S29 (S14 family) by homology to the corresponding protein of N. crassa.	Ribosomal protein S29 (S14 family) by homology to the corresponding protein of N. crassa.	NCU03738	0	0	ANID_11411	1087	509370	510456	-	hypothetical protein	II	PF00253.13,PF00253.14
TRIRE2_106797	0.00137688	0.44174	-2.26378	cre1 * DD down vs QM9414 * DD	37.4072	10.8355	71.3119	5.16411	8.19429	2.37358	0.724158	1	#N/A	#N/A	#N/A	#N/A	#N/A	#N/A	#N/A	#N/A	#N/A	#N/A	#N/A	#N/A	#N/A	#N/A	#N/A	#N/A	#N/A	#N/A	unknown protein	NCU05036	0	0	#N/A	#N/A	#N/A	#N/A	#N/A	#N/A	#N/A	#N/A
TRIRE2_109828	0.0051066	0.44186	-2.26316	cre1 * DD down vs QM9414 * DD	34.5456	15.0649	95.0585	10.3635	13.2354	5.77179	1.09022	1	#N/A	#N/A	#N/A	#N/A	#N/A	#N/A	#N/A	#N/A	#N/A	#N/A	#N/A	#N/A	#N/A	#N/A	#N/A	#N/A	#N/A	#N/A	SSCRP	#N/A	#N/A	#N/A	#N/A	#N/A	#N/A	#N/A	#N/A	#N/A	#N/A	#N/A
TRIRE2_78626	1.94917e-05	0.441946	-2.26272	cre1 * DD down vs QM9414 * DD	25.4055	2.47451	17.281	0.420797	10.3815	1.01116	0.243502	1	#N/A	#N/A	#N/A	#N/A	#N/A	#N/A	#N/A	#N/A	#N/A	#N/A	#N/A	#N/A	#N/A	#N/A	#N/A	#N/A	#N/A	#N/A	unknown protein	NCU08330	0	0	#N/A	#N/A	#N/A	#N/A	#N/A	#N/A	#N/A	#N/A
TRIRE2_67761	0.00151713	0.443381	-2.2554	cre1 * DD down vs QM9414 * DD	28.7443	8.4891	4.82987	0.356603	5.82915	1.72153	0.738328	1	#N/A	#N/A	#N/A	#N/A	#N/A	#N/A	#N/A	#N/A	#N/A	#N/A	0	Cytosolic Ca2+-dependent cysteine protease (calpain), large subunit (EF-Hand protein superfamily)	0	0	Protease	#N/A	#N/A	#N/A	calpain-like protease	NCU00251	0	0	#N/A	#N/A	#N/A	#N/A	#N/A	#N/A	#N/A	#N/A
TRIRE2_119931	2.66893e-05	0.444744	-2.24849	cre1 * DD down vs QM9414 * DD	39.5949	4.08562	133.975	3.45607	11.6839	1.20561	0.257964	1	#N/A	#N/A	#N/A	#N/A	#N/A	#N/A	#N/A	#N/A	#N/A	#N/A	#N/A	#N/A	#N/A	#N/A	#N/A	\N	fatty acid elongase	very similar to FEN1 from S. cerevisiae	fatty acid elongase	NCU06694	0	0	#N/A	#N/A	#N/A	#N/A	#N/A	#N/A	#N/A	#N/A
TRIRE2_80484	0.000447492	0.445347	-2.24544	cre1 * DD down vs QM9414 * DD	22.0418	4.5717	5.92832	0.307399	6.31873	1.31057	0.518527	1	#N/A	#N/A	#N/A	#N/A	#N/A	#N/A	#N/A	#N/A	#N/A	#N/A	0	0	0	0	ribosomal proteins	\N	Conserved hypothetical protein	Candidate rps1 (family S3A) ribosomal protein based on homology to the corresponding protein of S. pombe.	unknown protein	NCU01452	0	0	ANID_08870	1264	89042	90305	+	conserved hypothetical protein	III	PF01015.10,PF01015.11
TRIRE2_49308	0.00019348	0.445779	-2.24327	cre1 * DD down vs QM9414 * DD	14.2129	2.36244	58.8123	2.44392	3.66823	0.609729	0.415547	1	#N/A	#N/A	#N/A	#N/A	#N/A	#N/A	#N/A	#N/A	#N/A	#N/A	#N/A	#N/A	#N/A	#N/A	#N/A	#N/A	#N/A	#N/A	unknown protein	NCU01424	0	0	ANID_07594	669	583853	584521	-	DUF636 domain-containing protein	IV	PF04828.7,PF04828.6
TRIRE2_76752	0.00425002	0.446161	-2.24134	cre1 * DD down vs QM9414 * DD	13.3892	5.36314	1.26175	0.126351	0.837059	0.33529	1.00139	1	#N/A	#N/A	#N/A	#N/A	#N/A	#N/A	#N/A	#N/A	#N/A	#N/A	0	Domains similar to phosphoserine/phosphothreonine proteins?	protein phosphatase	0	signal transduction	#N/A	#N/A	#N/A	unknown protein	NCU01894	0	0	ANID_07699	1384	292021	293404	-	conserved hypothetical protein	IV	PF12298.1
TRIRE2_78233	0.000184449	0.447915	-2.23257	cre1 * DD down vs QM9414 * DD	8.95892	1.45377	1.27841	0.0518622	12.785	2.07463	0.405676	1	#N/A	#N/A	#N/A	#N/A	#N/A	#N/A	#N/A	#N/A	#N/A	#N/A	0	0	0	0	ribosomal proteins	rps21	Ribosomal protein S21	40s ribosomal protein S21 based on homolgoy to the corresponding protein in Giberella zeae.	40s ribosomal protein S21 based on homolgoy to the corresponding protein in Giberella zeae.	NCU08627	crp-7	0	ANID_03823	528	3962	4489	+	40S ribosomal protein S21	II	PF01249.10,PF01249.11
TRIRE2_71559	0.000174551	0.448814	-2.2281	cre1 * DD down vs QM9414 * DD	17.9524	2.85831	20.8122	0.828409	5.7813	0.920476	0.398041	1	#N/A	#N/A	#N/A	#N/A	#N/A	#N/A	#N/A	#N/A	#N/A	#N/A	#N/A	#N/A	#N/A	#N/A	#N/A	\N	translation initiation factor 5A	Candidate translation initiation factor eIF-5A gene based on homology to the corresponding genes in several filamentous fungi.	Translation initiation factor eIF-5A gene based on homologyToThe corresponding genes in several filamentous fungi.	NCU05274	eif5A	0	ANID_04015	1146	162772	163917	+	eukaryotic translation initiation factor eIF-5A	II	PF00467.22,PF01287.13,PF01287.12,TIGR00037,PF00467.21
TRIRE2_68608	0.00464074	0.449268	-2.22584	cre1 * DD down vs QM9414 * DD	13.3442	5.40873	17.0594	1.72865	20.8315	8.44354	1.01331	1	#N/A	#N/A	#N/A	#N/A	#N/A	#N/A	#N/A	#N/A	#N/A	#N/A	0	Thiazole biosynthetic enzyme, mitochondrial precursor (Stress-inducible protein sti35)	0	0	0	thi4	Thiazole biosynthetic enzyme	\N	Thiazole biosynthetic enzyme (Stress-inducible protein sti35)	NCU06110	0	0	ANID_03928	1554	77342	78895	-	thiazole biosynthetic enzyme	II	PF05834.5,PF01266.17,TIGR00292,PF01946.9,PF01946.10
TRIRE2_120020	8.13871e-05	0.449607	-2.22416	cre1 * DD down vs QM9414 * DD	10.3086	1.35153	6.64692	0.217864	11.6595	1.52864	0.327766	1	#N/A	#N/A	#N/A	#N/A	#N/A	#N/A	#N/A	#N/A	#N/A	#N/A	0	0	0	0	ribosomal proteins	\N	ribosomal protein L37e	Predicted translation product shares amino acid sequence identity with ribosomal protein L37e from several filamentous fungi and yeasts.	ribosomal protein L37e from several filamentous fungi and yeasts.	NCU01966	0	0	#N/A	#N/A	#N/A	#N/A	#N/A	#N/A	#N/A	#N/A
TRIRE2_68107	0.000133329	0.450746	-2.21854	cre1 * DD down vs QM9414 * DD	22.9475	3.3775	10.0234	0.36882	5.59435	0.823397	0.367959	1	#N/A	#N/A	#N/A	#N/A	#N/A	#N/A	#N/A	#N/A	#N/A	#N/A	0	0	0	0	ribosomal proteins	rps30	Ribosomal protein S30	Ribosomal protein S30 by homology with the corresponding protein of Ashbya gossypii.	Ribosomal protein S30 by homology with the corresponding protein of Ashbya gossypii.	NCU09089	0	0	ANID_08705	913	61694	62606	+	hypothetical protein	III	PF04758.6,PF04758.7
TRIRE2_2476	5.0593e-05	0.45094	-2.21759	cre1 * DD down vs QM9414 * DD	28.8614	3.34777	17.0525	0.4945	8.74605	1.0145	0.289987	1	#N/A	#N/A	#N/A	#N/A	#N/A	#N/A	#N/A	#N/A	#N/A	#N/A	#N/A	#N/A	#N/A	#N/A	#N/A	#N/A	#N/A	#N/A	vacuolar ATP synthase subunit D	NCU08035	vma-8	0	ANID_00110	1097	34894	35990	-	vacuolar ATP synthase subunit D	VIII	PF01813.10,TIGR00309,PF01813.9
TRIRE2_77218	0.0062435	0.451804	-2.21335	cre1 * DD down vs QM9414 * DD	3.08561	1.36372	8.01689	0.88579	3.92452	1.73449	1.1049	1	#N/A	#N/A	#N/A	#N/A	#N/A	#N/A	#N/A	#N/A	#N/A	#N/A	#N/A	#N/A	#N/A	#N/A	#N/A	#N/A	#N/A	#N/A	outer membrane protein TOM13	NCU01101	mim1	0	ANID_12344	536	42335	42870	+	mitochondrial import protein 1	II	PF08219.4,PF08219.3
TRIRE2_69727	1.91204e-05	0.452757	-2.20869	cre1 * DD down vs QM9414 * DD	46.8272	4.27591	0.214906	0.00490591	11.9817	1.09408	0.228281	1	#N/A	#N/A	#N/A	#N/A	#N/A	#N/A	#N/A	#N/A	#N/A	#N/A	#N/A	#N/A	#N/A	#N/A	#N/A	#N/A	#N/A	#N/A	unknown protein	NCU07747	0	0	ANID_08267	1071	89482	90552	+	conserved hypothetical protein	II	0
TRIRE2_52847	0.000275176	0.453897	-2.20314	cre1 * DD down vs QM9414 * DD	6.01934	1.04709	13.5774	0.590463	4.17816	0.726811	0.434887	1	#N/A	#N/A	#N/A	#N/A	#N/A	#N/A	#N/A	#N/A	#N/A	#N/A	#N/A	#N/A	#N/A	#N/A	#N/A	#N/A	#N/A	#N/A	NADH-ubiquinone oxidoreductase 299 kDa subunit, putative	NCU05299	nuo29.9	0	ANID_05971	893	20073	20965	+	NADH-ubiquinone oxidoreductase 299 kDa subunit	I	PF04716.6,PF04716.7
TRIRE2_108914	0.00117765	0.454194	-2.2017	cre1 * DD down vs QM9414 * DD	18.73	4.83786	142.697	9.21451	10.9709	2.83374	0.645738	1	#N/A	#N/A	#N/A	#N/A	#N/A	#N/A	#N/A	#N/A	#N/A	#N/A	0	SAM:3-amino-3-carboxylpropyl transferase	0	Homocysgteine and methionine metabolism	Sulfur metabolism	#N/A	#N/A	#N/A	methyltransferase type 11	NCU03032	0	0	ANID_05914	2910	44483	47392	+	betaine lipid synthase	I	PF11899.1,PF08241.4,PF01209.11
TRIRE2_69771	0.00214637	0.454437	-2.20053	cre1 * DD down vs QM9414 * DD	2.12393	0.654504	18.6328	1.43545	8.41904	2.59439	0.770392	1	#N/A	#N/A	#N/A	#N/A	#N/A	#N/A	#N/A	#N/A	#N/A	#N/A	#N/A	#N/A	#N/A	#N/A	#N/A	#N/A	#N/A	#N/A	Monocarboxylate transporter	#N/A	#N/A	#N/A	ANID_03722	1638	541223	542860	-	conserved hypothetical protein	II	PF07690.9,PF07690.8
TRIRE2_34112	0.000181993	0.454913	-2.19822	cre1 * DD down vs QM9414 * DD	22.6471	3.52244	8.40286	0.326737	8.95468	1.39278	0.38884	1	#N/A	#N/A	#N/A	#N/A	#N/A	#N/A	#N/A	#N/A	#N/A	#N/A	0	0	0	0	ribosomal proteins	\N	Conserved hypothetical protein	Related to ribosomal protein L22.	ribosomal protein L22.	NCU06661	0	0	ANID_05014	938	491075	492012	-	60S ribosomal protein L22	III	PF01776.9,PF01776.10
TRIRE2_33692	0.000102171	0.454919	-2.19819	cre1 * DD down vs QM9414 * DD	15.8644	2.13529	0.597955	0.0201206	11.5801	1.55863	0.33649	1	#N/A	#N/A	#N/A	#N/A	#N/A	#N/A	#N/A	#N/A	#N/A	#N/A	0	0	0	0	ribosomal proteins	\N	Conserved hypothetical protein	contains a possible InterPro domain corresponding to ribosomal L28e protein.	unknown protein	NCU06210	0	0	ANID_06500	1045	36097	37141	-	60S ribosomal protein L28	I	PF01778.9,PF01778.10
TRIRE2_120610	0.00111744	0.455025	-2.19768	cre1 * DD down vs QM9414 * DD	10.2082	2.58519	27.7443	1.75654	6.29128	1.59325	0.633117	1	#N/A	#N/A	#N/A	#N/A	#N/A	#N/A	#N/A	#N/A	#N/A	#N/A	#N/A	#N/A	#N/A	#N/A	#N/A	\N	signalling protein	containing Molluscan rhodopsine C-terminal tail and EGF like domain, possibly involved in signal transduction	Unknown protein	#N/A	#N/A	#N/A	#N/A	#N/A	#N/A	#N/A	#N/A	#N/A	#N/A	#N/A
TRIRE2_123174	0.00621348	0.455305	-2.19633	cre1 * DD down vs QM9414 * DD	3.00314	1.29943	13.2689	1.43534	5.88985	2.54848	1.08173	1	#N/A	#N/A	#N/A	#N/A	#N/A	#N/A	#N/A	#N/A	#N/A	#N/A	#N/A	#N/A	#N/A	#N/A	#N/A	\N	\N	COG0111, SerA, Phosphoglycerate dehydrogenase and related dehydrogenases; COG0807, RibA, GTP cyclohydrolase II	Phosphoglycerate dehydrogenase and related dehydrogenases; RibA GTP cyclohydrolase II	NCU01439	0	0	ANID_08866	2214	76429	78642	-	D-3-phosphoglycerate dehydrogenase	III	PF00389.22,PF02826.12,PF00389.23,PF02826.11,PF01842.17,PF03446.8,TIGR01327
TRIRE2_23146	0.000985295	0.455466	-2.19555	cre1 * DD down vs QM9414 * DD	8.24247	2.00875	68.5926	4.17913	6.96265	1.69685	0.609268	1	#N/A	#N/A	#N/A	#N/A	#N/A	#N/A	#N/A	#N/A	#N/A	#N/A	0	unknown conserved protein	0	0	0	#N/A	#N/A	#N/A	unknown protein	NCU03132	0	0	#N/A	#N/A	#N/A	#N/A	#N/A	#N/A	#N/A	#N/A
TRIRE2_75468	0.00017796	0.456365	-2.19123	cre1 * DD down vs QM9414 * DD	40.3344	6.18747	53.3704	2.04681	4.76873	0.731544	0.383511	1	#N/A	#N/A	#N/A	#N/A	#N/A	#N/A	#N/A	#N/A	#N/A	#N/A	#N/A	#N/A	#N/A	#N/A	#N/A	\N	lanosterol 14-alpha demethylase	homologous to cytochrome P-450 lanosterol demethylase; ergosterol biosynthetic pathway	Cytochrome P-450 lanosterol demethylase; ergosterol biosynthetic pathway	NCU02624	0	0	ANID_08283	1751	139895	141645	+	14-alpha sterol demethylase Cyp51B	II	PF00067.14,PF00067.15
TRIRE2_80026	7.38712e-06	0.457603	-2.1853	cre1 * DD down vs QM9414 * DD	86.1782	6.16344	8.97756	0.160518	17.3217	1.23884	0.1788	1	#N/A	#N/A	#N/A	#N/A	#N/A	#N/A	#N/A	#N/A	#N/A	#N/A	0	MSF permease	0	0	0	#N/A	#N/A	#N/A	MFS permease	#N/A	#N/A	#N/A	#N/A	#N/A	#N/A	#N/A	#N/A	#N/A	#N/A	#N/A
TRIRE2_45624	1.27796e-05	0.45805	-2.18317	cre1 * DD down vs QM9414 * DD	24.2249	1.95737	105.381	2.12869	7.58329	0.612728	0.202	1	#N/A	#N/A	#N/A	#N/A	#N/A	#N/A	#N/A	#N/A	#N/A	#N/A	#N/A	#N/A	#N/A	#N/A	#N/A	#N/A	#N/A	#N/A	unknown protein	NCU07363	0	0	ANID_00301	1498	25246	26743	-	conserved hypothetical protein	VIII	PF12505.1
TRIRE2_60768	0.00913517	0.458183	-2.18254	cre1 * DD down vs QM9414 * DD	8.1278	3.96924	6.99849	0.854434	1.57582	0.769556	1.22088	1	#N/A	#N/A	#N/A	#N/A	#N/A	#N/A	#N/A	#N/A	#N/A	#N/A	#N/A	#N/A	#N/A	#N/A	#N/A	#N/A	#N/A	#N/A	unknown protein	#N/A	#N/A	#N/A	ANID_11776	686	475702	476387	+	peptidyl-tRNA hydrolase domain-containing protein	III	PF00472.13
TRIRE2_64996	3.11028e-05	0.45905	-2.17841	cre1 * DD down vs QM9414 * DD	45.3931	4.48324	72.4974	1.79005	16.7524	1.65454	0.246912	1	#N/A	#N/A	#N/A	#N/A	#N/A	#N/A	#N/A	#N/A	#N/A	#N/A	0	nitrilase	0	0	0	\N	Carbon/nitrogen hydrolase-like protein	pfam00795, CN_hydrolase, Carbon-nitrogen hydrolase	nitrilase	#N/A	#N/A	#N/A	#N/A	#N/A	#N/A	#N/A	#N/A	#N/A	#N/A	#N/A
TRIRE2_107776	6.82648e-05	0.460736	-2.17044	cre1 * DD down vs QM9414 * DD	55.2004	6.51613	61.6747	1.8201	19.0571	2.2496	0.295112	1	#N/A	#N/A	#N/A	#N/A	#N/A	#N/A	#N/A	#N/A	#N/A	#N/A	#N/A	#N/A	#N/A	#N/A	#N/A	xyl1	D-xylose reductase	involved in xylose utilisation	xylose reductase	NCU08384	xr	xyr-1	ANID_00423	1157	138071	139227	+	NAD(P)H-dependent D-xylose reductase	VIII	PF00248.14,PF00248.13
TRIRE2_72859	0.0067777	0.460836	-2.16997	cre1 * DD down vs QM9414 * DD	12.4196	5.3702	0.941928	0.101822	1.2295	0.531631	1.08099	1	#N/A	#N/A	#N/A	#N/A	#N/A	#N/A	#N/A	#N/A	#N/A	#N/A	#N/A	#N/A	#N/A	#N/A	#N/A	#N/A	#N/A	#N/A	unknown protein UPF0023	NCU02765	0	0	ANID_05480	813	314770	315582	-	conserved hypothetical protein	V	PF01172.11,PF01172.10
TRIRE2_21658	1.34931e-05	0.461745	-2.1657	cre1 * DD down vs QM9414 * DD	33.1552	2.65695	72.5139	1.45276	11.063	0.88655	0.200342	1	#N/A	#N/A	#N/A	#N/A	#N/A	#N/A	#N/A	#N/A	#N/A	#N/A	0	0	0	0	ribosomal proteins	\N	Conserved hypothetical protein	Related to large subunit ribosomal protein L6. Homologue of yeast RPL6a/b.	Unknown protein	NCU02707	0	0	ANID_01166	1521	366931	368451	-	60S ribosomal protein L6	VIII	PF01159.12,PF01159.11
TRIRE2_46490	0.000213418	0.461764	-2.16561	cre1 * DD down vs QM9414 * DD	4.56538	0.711734	13.4719	0.525061	10.9165	1.70186	0.389745	1	#N/A	#N/A	#N/A	#N/A	#N/A	#N/A	#N/A	#N/A	#N/A	#N/A	0	0	0	0	ribosomal proteins	\N	Conserved hypothetical protein	Candidate rps16 gene encoding protein component of the small (40S) ribosomal subunit (S9 family).	Rps16 gene encoding protein component of the small (40S)Ribosomal subunit (S9 family).	NCU08620	0	0	ANID_09468	1357	1184	2540	-	40S ribosomal protein S16	I	PF00380.11,PF00380.12
TRIRE2_111994	0.0012991	0.461807	-2.16541	cre1 * DD down vs QM9414 * DD	22.7561	5.79516	21.8453	1.39081	8.11705	2.06713	0.636662	1	#N/A	#N/A	#N/A	#N/A	#N/A	#N/A	#N/A	#N/A	#N/A	#N/A	#N/A	#N/A	#N/A	#N/A	#N/A	#N/A	#N/A	#N/A	unknown protein	NCU05936	0	0	ANID_01912	2647	311489	314135	+	dynamin family protein	VII	PF00350.16,PF01031.13,PF00350.15
TRIRE2_44814	0.00236484	0.462202	-2.16356	cre1 * DD down vs QM9414 * DD	8.41072	2.55648	0.756745	0.0575041	2.34854	0.713851	0.759887	1	#N/A	#N/A	#N/A	#N/A	#N/A	#N/A	#N/A	#N/A	#N/A	#N/A	#N/A	#N/A	#N/A	#N/A	#N/A	#N/A	#N/A	#N/A	COPI-coated vesicle protein, putative	NCU07727	0	0	ANID_10033	902	93868	94769	+	COPI-coated vesicle protein	VIII	PF08507.2,PF08507.3
TRIRE2_102960	0.00513287	0.46258	-2.16179	cre1 * DD down vs QM9414 * DD	3.20727	1.24827	1.76238	0.171479	3.65112	1.42101	0.972999	1	#N/A	#N/A	#N/A	#N/A	#N/A	#N/A	#N/A	#N/A	#N/A	#N/A	0	unique protein, 2 TM	0	0	0	#N/A	#N/A	#N/A	orphan protein, 2 TM	#N/A	#N/A	#N/A	#N/A	#N/A	#N/A	#N/A	#N/A	#N/A	#N/A	#N/A
TRIRE2_121981	0.00208309	0.462685	-2.1613	cre1 * DD down vs QM9414 * DD	5.02603	1.46555	13.2827	0.968281	5.53593	1.61423	0.728981	1	#N/A	#N/A	#N/A	#N/A	#N/A	#N/A	#N/A	#N/A	#N/A	#N/A	#N/A	#N/A	#N/A	#N/A	#N/A	\N	proteasome regulatory particle subunit	\N	26S proteasome regulatory complex subunit Rpn11	NCU00823	rpn-11	0	ANID_04492	1123	71030	72152	-	proteasome regulatory particle subunit	III	PF01398.14,PF01398.13
TRIRE2_120635	0.0010086	0.464925	-2.15088	cre1 * DD down vs QM9414 * DD	31.1959	7.25851	36.8507	2.14356	4.29066	0.99833	0.581688	1	#N/A	#N/A	#N/A	#N/A	#N/A	#N/A	#N/A	#N/A	#N/A	#N/A	#N/A	#N/A	#N/A	#N/A	#N/A	\N	transketolase-like protein	\N	transketolase-like protein	NCU01328	0	0	ANID_00688	3105	110076	113180	-	transketolase 1	VIII	PF00456.13,TIGR00232,PF02780.12,PF02780.13,PF02779.17,PF02779.16,PF00456.14
TRIRE2_53554	0.00098257	0.465404	-2.14867	cre1 * DD down vs QM9414 * DD	12.6583	2.9156	0.852697	0.0491008	7.6847	1.77003	0.575829	1	#N/A	#N/A	#N/A	#N/A	#N/A	#N/A	#N/A	#N/A	#N/A	#N/A	#N/A	#N/A	#N/A	#N/A	#N/A	\N	20S proteasome beta-type subunit	\N	20S proteasome beta-type subunit Pre1	NCU01368	pcb-4	0	ANID_04457	1026	90838	91863	+	proteasome component Pre1	III	PF00227.18,PF00227.19
TRIRE2_120779	0.00225231	0.465497	-2.14824	cre1 * DD down vs QM9414 * DD	5.26347	1.5472	0.106898	0.00785567	5.23986	1.54025	0.734874	1	#N/A	#N/A	#N/A	#N/A	#N/A	#N/A	#N/A	#N/A	#N/A	#N/A	0	0	0	0	ribosomal proteins	\N	Conserved hypothetical protein	Candidate rps8 based on homology to the corresponding protein in fungi and yeasts.	unknown protein	NCU08500	0	0	ANID_00465	1152	264173	265324	-	40S ribosomal protein S8e	VIII	PF01201.14,TIGR00307,PF01201.15
TRIRE2_75609	0.00118785	0.466819	-2.14216	cre1 * DD down vs QM9414 * DD	3.4221	0.825614	10.7079	0.645847	7.63897	1.84297	0.603148	1	#N/A	#N/A	#N/A	#N/A	#N/A	#N/A	#N/A	#N/A	#N/A	#N/A	0	0	0	0	ribosomal proteins	\N	rpl18	Candidate rpl18 gene encoding 60s ribosomal protein L18.	Rpl18 gene encoding 60sRibosomal protein L18.	NCU03988	0	0	ANID_05800	1554	5244	6797	-	60S ribosomal protein L18	I	PF00828.11,PF00828.12
TRIRE2_121298	0.000129413	0.467313	-2.13989	cre1 * DD down vs QM9414 * DD	15.2373	2.02894	330.225	10.9928	11.3914	1.51683	0.332889	1	#N/A	#N/A	#N/A	#N/A	#N/A	#N/A	#N/A	#N/A	#N/A	#N/A	#N/A	#N/A	#N/A	#N/A	#N/A	fdh1	formate dehydrogenase	\N	formate dehydrogenase	NCU03813	fdh	0	ANID_06525	1831	105856	107686	-	NAD-dependent formate dehydrogenase AciA/Fdh	I	PF00389.22,PF02826.12,PF00389.23,PF02826.11,PF03446.8
TRIRE2_70772	0.0033771	0.468318	-2.1353	cre1 * DD down vs QM9414 * DD	20.1964	6.63339	14.537	1.19365	2.83946	0.932605	0.821111	1	#N/A	#N/A	#N/A	#N/A	#N/A	#N/A	#N/A	#N/A	#N/A	#N/A	0	GPI maturation protein	0	0	0	#N/A	#N/A	#N/A	GPI inositol deacylase of the ER Bst1	NCU08021	0	0	ANID_06702	3665	43208	46872	+	GPI inositol-deacylase	I	PF07819.5,PF07819.6
TRIRE2_123261	0.0039979	0.468529	-2.13434	cre1 * DD down vs QM9414 * DD	5.47719	1.8976	16.1637	1.4	8.09951	2.80612	0.866138	1	#N/A	#N/A	#N/A	#N/A	#N/A	#N/A	#N/A	#N/A	#N/A	#N/A	#N/A	#N/A	#N/A	#N/A	#N/A	#N/A	#N/A	#N/A	unknown protein	#N/A	#N/A	#N/A	#N/A	#N/A	#N/A	#N/A	#N/A	#N/A	#N/A	#N/A
TRIRE2_122036	3.39268e-05	0.468543	-2.13428	cre1 * DD down vs QM9414 * DD	55.0676	5.26327	57.551	1.37516	11.9314	1.14038	0.238946	1	#N/A	#N/A	#N/A	#N/A	#N/A	#N/A	#N/A	#N/A	#N/A	#N/A	0	0	0	0	ribosomal proteins	\N	Conserved hypothetical protein	Possible 40S ribosomal protein S2-like protein. Homologue of yeast RPS2.	Unknown protein	NCU06047	0	0	ANID_03413	1118	469703	470820	+	ribosomal protein S5	VI	PF03719.7,TIGR01020,PF00333.13,PF00333.12,PF03719.8
TRIRE2_122001	0.000565948	0.468988	-2.13225	cre1 * DD down vs QM9414 * DD	14.6689	2.84046	31.0262	1.50196	6.64564	1.28685	0.484096	1	#N/A	#N/A	#N/A	#N/A	#N/A	#N/A	#N/A	#N/A	#N/A	#N/A	0	0	0	0	ribosomal proteins	\N	Conserved hypothetical protein	contains ann InterPro domain for ribosomal protein L14b/L23e.	ribosomal protein L14b/L23e.	NCU02905	0	0	ANID_04494	1061	75634	76694	+	alkaline serine protease	III	PF00238.12,PF00238.11
TRIRE2_119603	0.000755857	0.471127	-2.12257	cre1 * DD down vs QM9414 * DD	30.4872	6.31627	16.3601	0.847359	5.28616	1.09518	0.517944	1	#N/A	#N/A	#N/A	#N/A	#N/A	#N/A	#N/A	#N/A	#N/A	#N/A	#N/A	#N/A	#N/A	#N/A	#N/A	#N/A	#N/A	#N/A	methylthioribulose-1-phosphate dehydratase	NCU09264	0	0	ANID_03593	1016	153092	154107	+	class II Aldolase and Adducin domain-containing protein	II	PF00596.13,PF00596.14,TIGR03328
TRIRE2_81082	0.00612996	0.472322	-2.1172	cre1 * DD down vs QM9414 * DD	22.3778	8.75953	0.695191	0.0680312	7.12571	2.78928	0.978597	1	#N/A	#N/A	#N/A	#N/A	#N/A	#N/A	#N/A	#N/A	#N/A	#N/A	0	aquaglyceroporin	0	0	0	#N/A	#N/A	#N/A	aquaglyceroporin	#N/A	#N/A	#N/A	#N/A	#N/A	#N/A	#N/A	#N/A	#N/A	#N/A	#N/A
TRIRE2_112081	0.000228898	0.473199	-2.11327	cre1 * DD down vs QM9414 * DD	23.4151	3.48498	0.117996	0.00439049	13.8262	2.05782	0.372087	1	#N/A	#N/A	#N/A	#N/A	#N/A	#N/A	#N/A	#N/A	#N/A	#N/A	#N/A	#N/A	#N/A	#N/A	#N/A	#N/A	#N/A	#N/A	Methionine synthase, vitamin-B12 independent, putative	#N/A	#N/A	#N/A	#N/A	#N/A	#N/A	#N/A	#N/A	#N/A	#N/A	#N/A
TRIRE2_121372	0.000328924	0.474323	-2.10827	cre1 * DD down vs QM9414 * DD	25.3351	4.11725	9.35956	0.38026	3.44864	0.560445	0.40628	1	#N/A	#N/A	#N/A	#N/A	#N/A	#N/A	#N/A	#N/A	#N/A	#N/A	0	0	0	0	ribosomal proteins	rpl38	Ribosomal protein L38	60S ribosomal protein L38 by homology with corresponding proteins in other fungi and yeasts.	60S ribosomal protein L38 by homology with corresponding proteins in other fungi and yeasts.	NCU03635	0	0	ANID_11419	526	104811	105336	-	60S ribosomal protein L38	II	PF01781.10,PF01781.11
TRIRE2_62820	4.10059e-05	0.474481	-2.10757	cre1 * DD down vs QM9414 * DD	52.7683	5.10132	20.5101	0.495697	12.0387	1.16383	0.241685	1	#N/A	#N/A	#N/A	#N/A	#N/A	#N/A	#N/A	#N/A	#N/A	#N/A	0	0	0	0	ribosomal proteins	rpl15	60s ribosomal protein L152/L15B	60s ribosomal protein L15.2/L15B by homology to the corresponding protein from other fungi and yeasts.	Ribosomal protein(60S) L152/L15B	NCU01776	0	0	ANID_00445	1417	202030	203446	-	60s ribosomal protein l15	VIII	PF00827.10,PF00827.9
TRIRE2_106781	0.000846242	0.479845	-2.08401	cre1 * DD down vs QM9414 * DD	8.47521	1.72495	29.1841	1.48495	4.88563	0.994369	0.508823	1	#N/A	#N/A	#N/A	#N/A	#N/A	#N/A	#N/A	#N/A	#N/A	#N/A	#N/A	#N/A	#N/A	#N/A	#N/A	#N/A	#N/A	#N/A	unknown protein	NCU02390	0	0	#N/A	#N/A	#N/A	#N/A	#N/A	#N/A	#N/A	#N/A
TRIRE2_102743	1.47271e-05	0.480101	-2.08289	cre1 * DD down vs QM9414 * DD	30.9813	2.28397	125.989	2.322	6.03492	0.4449	0.184302	1	#N/A	#N/A	#N/A	#N/A	#N/A	#N/A	#N/A	#N/A	#N/A	#N/A	0	unknown protein, only in Sordariomycetes	0	0	0	#N/A	#N/A	#N/A	unknown protein, only in Sordariomycetes	NCU01509	0	0	#N/A	#N/A	#N/A	#N/A	#N/A	#N/A	#N/A	#N/A
TRIRE2_111923	0.00340546	0.48311	-2.06992	cre1 * DD down vs QM9414 * DD	7.62579	2.3097	5.86088	0.443787	7.71032	2.3353	0.757201	1	#N/A	#N/A	#N/A	#N/A	#N/A	#N/A	#N/A	#N/A	#N/A	#N/A	0	unknown Sordariomycete protein	0	0	0	#N/A	#N/A	#N/A	unknown protein	#N/A	#N/A	#N/A	#N/A	#N/A	#N/A	#N/A	#N/A	#N/A	#N/A	#N/A
TRIRE2_76939	0.000431701	0.484863	-2.06244	cre1 * DD down vs QM9414 * DD	33.9306	5.58209	34.4302	1.41607	7.47457	1.22968	0.411288	1	#N/A	#N/A	#N/A	#N/A	#N/A	#N/A	#N/A	#N/A	#N/A	#N/A	0	0	0	0	ribosomal proteins	rps9	Ribosomal protein S9, S4 family	Ribosomal protein S9 (S4 family), cytosolic.	Ribosomal protein S9, S4 family	NCU01949	un-16	crp-17	ANID_04803	1067	97569	98635	+	40S ribosomal protein S9	III	TIGR01018,PF01479.18,PF00163.11,PF00163.12,PF01479.17
TRIRE2_120884	0.00419743	0.48701	-2.05334	cre1 * DD down vs QM9414 * DD	5.40488	1.71344	30.5504	2.42125	3.3492	1.06176	0.792544	1	#N/A	#N/A	#N/A	#N/A	#N/A	#N/A	#N/A	#N/A	#N/A	#N/A	#N/A	#N/A	#N/A	#N/A	#N/A	\N	Formyl transferase-like protein	pfam00551, Formyl_trans_N, Formyl transferase	Formyl_trans_NFormyl transferase	NCU00843	ad-9	0	ANID_10753	857	70298	71154	+	phosphoribosylglycinamide formyltransferase	I	TIGR00639,PF00551.12,PF00551.11
TRIRE2_21406	0.00537663	0.488182	-2.04842	cre1 * DD down vs QM9414 * DD	5.54556	1.89677	4.28327	0.366255	5.23169	1.78941	0.855084	1	#N/A	#N/A	#N/A	#N/A	#N/A	#N/A	#N/A	#N/A	#N/A	#N/A	0	phosphoglycerate kinase	0	0	0	pgk1	phosphoglycerate kinase	PMID:1937034	phosphoglycerate kinase	NCU07914	pgk	0	ANID_01246	1494	179122	180615	-	phosphoglycerate kinase	VIII	PF00162.11,PF00162.12
TRIRE2_120836	0.00128278	0.488978	-2.04508	cre1 * DD down vs QM9414 * DD	14.9736	3.25779	2.57748	0.140195	4.11577	0.895465	0.543924	1	#N/A	#N/A	#N/A	#N/A	#N/A	#N/A	#N/A	#N/A	#N/A	#N/A	#N/A	#N/A	#N/A	#N/A	#N/A	#N/A	#N/A	#N/A	unknown protein	NCU00969	nuo17.8	0	#N/A	#N/A	#N/A	#N/A	#N/A	#N/A	#N/A	#N/A
TRIRE2_120828	0.00104684	0.490184	-2.04005	cre1 * DD down vs QM9414 * DD	4.26928	0.870039	0.134903	0.006873	9.1058	1.85568	0.509477	1	#N/A	#N/A	#N/A	#N/A	#N/A	#N/A	#N/A	#N/A	#N/A	#N/A	#N/A	#N/A	#N/A	#N/A	#N/A	#N/A	#N/A	#N/A	unknown protein	NCU09129	0	0	ANID_11304	421	151800	152220	-	hypothetical protein	VII	0
TRIRE2_73523	0.000421257	0.491428	-2.03489	cre1 * DD down vs QM9414 * DD	70.2252	11.0553	8.52701	0.335593	3.89181	0.612672	0.393564	1	#N/A	#N/A	#N/A	#N/A	#N/A	#N/A	#N/A	#N/A	#N/A	#N/A	0	secreted protein, two carboxy terminal WCS domains possibly involved in carbohydrate binding	0	0	0	\N	carboxy terminal WSC domain-containing protein	contains two carboxy terminal WCS domains possibly involved in carbohydrate binding. N-terminal contains possible peroxidases and SignalP predicted secretion signal.	unknown protein with WSC domains	NCU03646	0	0	#N/A	#N/A	#N/A	#N/A	#N/A	#N/A	#N/A	#N/A
TRIRE2_61517	0.00148147	0.492847	-2.02903	cre1 * DD down vs QM9414 * DD	53.2748	11.8245	5.56408	0.30874	3.87733	0.860582	0.55488	1	#N/A	#N/A	#N/A	#N/A	#N/A	#N/A	#N/A	#N/A	#N/A	#N/A	#N/A	#N/A	#N/A	#N/A	#N/A	#N/A	#N/A	#N/A	unknown protein	#N/A	#N/A	#N/A	ANID_00588	1574	665691	667264	+	conserved hypothetical protein	VIII	0
TRIRE2_106314	0.00178721	0.493525	-2.02624	cre1 * DD down vs QM9414 * DD	23.268	5.43893	16.8893	0.986974	9.40843	2.19924	0.584379	1	#N/A	#N/A	#N/A	#N/A	#N/A	#N/A	#N/A	#N/A	#N/A	#N/A	0	Ankyrin	0	0	0	#N/A	#N/A	#N/A	Ankyrin	#N/A	#N/A	#N/A	#N/A	#N/A	#N/A	#N/A	#N/A	#N/A	#N/A	#N/A
TRIRE2_61576	0.000461017	0.493608	-2.0259	cre1 * DD down vs QM9414 * DD	24.0084	3.82382	18.1658	0.723318	10.6119	1.69016	0.398176	1	#N/A	#N/A	#N/A	#N/A	#N/A	#N/A	#N/A	#N/A	#N/A	#N/A	#N/A	#N/A	#N/A	#N/A	#N/A	#N/A	#N/A	#N/A	unknown protein	NCU06467	0	0	ANID_00904	2007	118559	120565	+	conserved hypothetical protein	VIII	0
TRIRE2_43312	0.00122418	0.494031	-2.02417	cre1 * DD down vs QM9414 * DD	10.2055	2.12801	5.92333	0.308778	1.50847	0.314542	0.521291	1	#N/A	#N/A	#N/A	#N/A	#N/A	#N/A	#N/A	#N/A	#N/A	#N/A	#N/A	#N/A	#N/A	#N/A	#N/A	#N/A	#N/A	#N/A	unknown protein	NCU08037	0	0	#N/A	#N/A	#N/A	#N/A	#N/A	#N/A	#N/A	#N/A
TRIRE2_49594	8.51996e-06	0.495004	-2.02019	cre1 * DD down vs QM9414 * DD	42.1361	2.51817	3.61808	0.0540565	10.3864	0.620723	0.149407	1	#N/A	#N/A	#N/A	#N/A	#N/A	#N/A	#N/A	#N/A	#N/A	#N/A	#N/A	#N/A	#N/A	#N/A	#N/A	#N/A	#N/A	#N/A	mitochondrial import inner membrane translocase subunit TIM10	NCU00930	tim10	0	ANID_00429	699	156508	157206	+	mitochondrial import inner membrane translocase subunit tim10	VIII	PF02953.8,PF02953.7
TRIRE2_123733	0.00892109	0.495052	-2.01999	cre1 * DD down vs QM9414 * DD	14.4308	5.66964	1.25103	0.122878	2.25118	0.884452	0.982212	1	#N/A	#N/A	#N/A	#N/A	#N/A	#N/A	#N/A	#N/A	#N/A	#N/A	0	unknown conserved protein, contains HET domain	0	0	0	#N/A	#N/A	#N/A	HET protein	#N/A	#N/A	#N/A	#N/A	#N/A	#N/A	#N/A	#N/A	#N/A	#N/A	#N/A
TRIRE2_75995	0.000253102	0.495152	-2.01958	cre1 * DD down vs QM9414 * DD	28.5302	3.84564	0.27834	0.00937948	8.22252	1.10833	0.336979	1	#N/A	#N/A	#N/A	#N/A	#N/A	#N/A	#N/A	#N/A	#N/A	#N/A	0	Single-stranded DNA-binding protein essential for mitochondrial genome maintenance; involved in mitochondrial DNA replication	0	0	Sexual development	#N/A	#N/A	#N/A	ssDNA binding protein	NCU11171	#N/A	#N/A	ANID_07742	752	11024	11775	+	conserved hypothetical protein	IV	PF00436.17,PF00436.18
TRIRE2_48366	1.90951e-05	0.495677	-2.01744	cre1 * DD down vs QM9414 * DD	42.0351	3.01014	27.7483	0.496764	10.1541	0.727135	0.179025	1	#N/A	#N/A	#N/A	#N/A	#N/A	#N/A	#N/A	#N/A	#N/A	#N/A	#N/A	#N/A	#N/A	#N/A	#N/A	#N/A	#N/A	#N/A	26S proteasome regulatory complex subunit Rpn12	NCU10067	rpn-12	0	ANID_03019	1064	612270	613333	-	proteasome regulatory particle subunit	VI	PF03399.8,PF03399.9,PF10075.2
TRIRE2_124195	0.00535297	0.496186	-2.01537	cre1 * DD down vs QM9414 * DD	10.8235	3.53069	2.28631	0.186452	3.12113	1.01813	0.815516	1	#N/A	#N/A	#N/A	#N/A	#N/A	#N/A	#N/A	#N/A	#N/A	#N/A	#N/A	#N/A	#N/A	#N/A	#N/A	#N/A	#N/A	#N/A	FeS cluster assembly scaffold IscU	NCU05778	0	0	ANID_04655	833	195992	196824	-	conserved hypothetical protein	III	PF01592.8,PF01592.9,TIGR01999
TRIRE2_56531	0.000126459	0.497085	-2.01173	cre1 * DD down vs QM9414 * DD	23.1178	2.58382	36.7511	1.02689	10.0697	1.12546	0.279418	1	#N/A	#N/A	#N/A	#N/A	#N/A	#N/A	#N/A	#N/A	#N/A	#N/A	#N/A	#N/A	#N/A	#N/A	#N/A	#N/A	#N/A	#N/A	unknown protein	NCU06610	0	0	ANID_04941	995	278273	279267	+	PQ loop repeat-containing protein	III	PF04193.7,PF04193.6
TRIRE2_23184	0.00250233	0.49819	-2.00727	cre1 * DD down vs QM9414 * DD	8.63391	2.17682	59.6467	3.7596	6.1275	1.54489	0.63031	1	#N/A	#N/A	#N/A	#N/A	#N/A	#N/A	#N/A	#N/A	#N/A	#N/A	#N/A	#N/A	#N/A	#N/A	#N/A	\N	\N	COG0473, LeuB, Isocitrate/isopropylmalate dehydrogenase	Isocitrate/isopropylmalate dehydrogenase	NCU02954	lys-7	0	ANID_05206	1329	153353	154681	+	isocitrate dehydrogenase LysB	V	PF00180.12,PF00180.13
TRIRE2_79106	0.000109635	0.498895	-2.00443	cre1 * DD down vs QM9414 * DD	12.4738	1.33159	12.8182	0.34209	10.9611	1.17011	0.266878	1	#N/A	#N/A	#N/A	#N/A	#N/A	#N/A	#N/A	#N/A	#N/A	#N/A	0	0	0	0	ribosomal proteins	rpl44	40s ribosomal protein L44e	40s ribosomal protein L44e by homology to the corresponding protein of several yeasts and fungi. Homologue of yeast RPL42a/b.	40s ribosomal protein L44e by homology to the corresponding protein of several yeasts and fungi. Homologue of yeast RPL42a/b.	NCU00706	0	0	ANID_06181	1109	148235	149343	+	60S ribosomal protein L44	I	PF00935.12,PF00935.11
TRIRE2_121003	0.00854566	0.499415	-2.00234	cre1 * DD down vs QM9414 * DD	7.70362	2.90577	0.131843	0.0124327	4.07542	1.53723	0.942987	1	#N/A	#N/A	#N/A	#N/A	#N/A	#N/A	#N/A	#N/A	#N/A	#N/A	0	0	0	0	ribosomal proteins	rps18	Ribosomal protein S18, S13 family	Encodes 40s ribosomal protein subunit S18 (S13 family) by homology to yeast and fungi.	Ribosomal protein S18, S13 family	NCU00475	0	0	ANID_05441	1057	183626	184682	+	ribosomal protein S13p/S18e	V	PF00416.15,PF00416.14

## Sheet: up LL
Genes 2fold upregulated in ∆cre1 compared to wildtype in light (p-value 0.01; FDR)
													Schmoll et al., 2016 MMBR annotation Trichoderma										Annotation Trichoderma					JGI TRE annotation (user curation)			Druzhinina et al., 2016	Annotation Neurospora crassa (BROAD)			Annotation Aspergillus nidulans (Broad)
Probeset ID	p-value(cre1 * LL vs. QM9414 * LL)	Ratio(cre1 * LL vs. QM9414 * LL)	Fold-Change(cre1 * LL vs. QM9414 * LL)	Fold-Change(cre1 * LL vs. QM9414 * LL) (Description)	F(strain)	SS(strain)	F(light condition)	SS(light condition)	F(strain * light condition)	SS(strain * light condition)	SS(Error)	F(Error)	TOPIC	gene name	alternative topic	group	subgroup	description	T atro	T virens	N crassa	S cerevisiae	Gene name	Description	Specification	group	topic	name	defline	description	annotation	LOCUS NCR	SYMBOL	SYNOYM	LOCUS ANID	LENGTH	START	STOP	STRAND	NAME	CHROMOSOME	OPERON
TRIRE2_49193	7.9962e-05	2.17231	2.17231	cre1 * LL up vs QM9414 * LL	53.6548	6.59687	37.1438	1.14171	25.6254	3.15065	0.307376	1	CAZymes	0	CAZymes	Glycoside hydrolase	Glycoside hydrolase family17	candidate b-glycosidase distantly related to exo-1,3-glucanase	139054	2321	NCU09326	YGL028C	0	candidate b-glycosidase distantly related to exo-1,3-glucanase	GH family 17	Glycoside hydrolase	CAZys	\N	Glycoside Hydrolase Family 17	candidate b-glycosidase	GH17 glucan 1,3-?-glucosidase	NCU09326	0	0	ANID_01551	1881	62235	64115	-	conserved hypothetical protein	VII	0
TRIRE2_65406	0.000215927	2.19096	2.19096	cre1 * LL up vs QM9414 * LL	41.98	6.76342	27.5051	1.10784	9.41148	1.51629	0.402776	1	CAZymes	0	CAZymes	Glycoside hydrolase	Glycoside hydrolase family16	candidate b-glycosidase related to cell-wall modifying enzymes	154960	110754	NCU05974	YGR189C	0	candidate b-glycosidase related to cell-wall modifying enzymes	GH family 16	Glycoside hydrolase	CAZys	#N/A	#N/A	#N/A	GH16 cell wall glucanosyltransferase	NCU05974	0	0	#N/A	#N/A	#N/A	#N/A	#N/A	#N/A	#N/A	#N/A
TRIRE2_5836	0.0034957	2.18706	2.18706	cre1 * LL up vs QM9414 * LL	27.4457	9.69938	49.7977	4.39966	5.18301	1.83169	0.883506	1	CAZymes	0	Asexual development	Glycoside hydrolase	Glycoside hydrolase family2	candidate b-mannosidase	289568	181642	NCU00890	0	0	candidate b-mannosidase	GH family 2	Glycoside hydrolase	CAZys	\N	Glycoside Hydrolase Family 2	candidate b-mannosidase	GH2 ?-mannosidase	#N/A	#N/A	#N/A	ANID_01742	2922	61060	63981	-	beta-mannosidase	VII	PF00703.14
TRIRE2_122511	0.00890363	2.40934	2.40934	cre1 * LL up vs QM9414 * LL	12.6039	7.74035	31.8863	4.89554	11.6065	7.12782	1.53531	1	CAZymes	0	CAZymes	Glycoside hydrolase	Glycoside hydrolase family16	candidate endo-1,3(4)-b-glucanase	79473	76825	NCU05789	YJL171C	0	candidate endo-1,3(4)-b-glucanase	GH family 16	Glycoside hydrolase	CAZys	\N	Glycoside Hydrolase Family 16	candidate b-1,3-1,4-glucanase	glucan endo-1,3(4)-?-D-glucosidase	NCU05789	0	0	#N/A	#N/A	#N/A	#N/A	#N/A	#N/A	#N/A	#N/A
TRIRE2_120873	0.000756403	2.98411	2.98411	cre1 * LL up vs QM9414 * LL	7.7855	3.40436	1.31954	0.144248	8.61857	3.76864	1.09317	1	CAZymes	0	Asexual development	Glycoside hydrolase	Glycoside hydrolase family71	candidate a-1,3-glucanase	44123	77550	NCU06010	YMR300C	0	candidate a-1,3-glucanase	GH family 71	Glycoside hydrolase	CAZys	\N	Glycoside Hydrolase Family 71	candidate a-1,3-glucanase; two C-terminal CBM24 modules	GH71 ?-1 3-glucanase	NCU06010	0	0	ANID_09042	2130	183583	185712	-	mutanase	VII	PF03659.7,PF03659.6
TRIRE2_106120	9.84056e-05	3.10648	3.10648	cre1 * LL up vs QM9414 * LL	28.6591	7.91509	131.367	9.07026	10.8399	2.99377	0.690451	1	CAZymes	0	CAZymes	Carbohydrate esterase	Carbohydrate esterase family10	0	320236	83938	NCU06152	YDR428C	0	0	CE family 10	Carbohydrate esterase	CAZys	#N/A	#N/A	#N/A	CE10 esterase/lipase	NCU06152	0	0	ANID_00666	1307	58467	59773	-	alpha/beta hydrolase fold protein	VIII	PF07859.5,PF07859.6,PF10340.2
TRIRE2_54219	0.000465786	3.98337	3.98337	cre1 * LL up vs QM9414 * LL	15.3833	9.4158	21.6082	3.30648	12.8717	7.87851	1.5302	1	CAZymes	0	Asexual development	Carbohydrate esterase	Carbohydrate esterase family5	0	-	47222	NCU05159	0	0	0	CE family 5	Carbohydrate esterase	CAZys	\N	Carbohydrate Esterase Family 5	candidate acetyl xylan esterase	CE5 acetyl xylan esterase	#N/A	#N/A	#N/A	#N/A	#N/A	#N/A	#N/A	#N/A	#N/A	#N/A	#N/A
TRIRE2_72788	0.00363011	2.30728	2.30728	cre1 * LL up vs QM9414 * LL	11.3101	4.61814	28.4769	2.90692	6.64912	2.71496	1.0208	1	CAZymes	0	CAZymes	Glycosyl transferase	Glycosyl transferase family31	0	210706	39944	NCU05878	0	0	0	GT family 31	Glycosyl transferase	CAZys	\N	Glycosyltransferase Family 31	distantly related to b-glycosyltransferases;Distant relative	GT 31 glycosyltransferase	NCU05878	0	0	#N/A	#N/A	#N/A	#N/A	#N/A	#N/A	#N/A	#N/A
TRIRE2_79671	0.000133225	3.17721	3.17721	cre1 * LL up vs QM9414 * LL	10.1033	3.12898	14.6467	1.13401	10.0924	3.12558	0.774245	1	CAZymes	0	CAZymes	Carbohydrate esterase	Carbohydrate esterase family9	0	79361	89342	NCU04725	0	0	0	CE family 9	Carbohydrate esterase	CAZys	\N	Carbohydrate Esterase Family 9	candidate N-acetyl-glucosamine-6-phosphate deacetylase	N-acetyl-glucosamine-6-phosphate deacetylase	NCU04725	0	0	ANID_01428	1293	71217	72509	+	n-acetylglucosamine-6-phosphate deacetylase	VII	PF01979.13,TIGR00221,PF01979.12
TRIRE2_46816	0.000104302	4.01223	4.01223	cre1 * LL up vs QM9414 * LL	18.3274	7.71468	7.08195	0.745263	13.891	5.84724	1.05234	1	CAZymes	cel3d	Asexual development	Glycoside hydrolase	Glycoside hydrolase family3	b-glucosidase (GenBank acc. No. AAP57759)	35140	201309	NCU07487	0	cel3d	b-glucosidase (GenBank acc. No. AAP57759)	GH family 3	Glycoside hydrolase	CAZys	\N	Glycoside Hydrolase Family 3	candidate b-glucosidase	GH3 ?-glucosidase CEL3d	#N/A	#N/A	#N/A	ANID_03903	2228	19612	21839	-	beta-glucosidase	II	PF00933.14,PF01915.14,PF00933.13,PF07691.4,PF01915.15,PF07691.5
TRIRE2_66041	0.00387858	6.3574	6.3574	cre1 * LL up vs QM9414 * LL	4.98473	10.1776	11.7105	5.97745	14.206	29.005	5.10437	1	CAZymes	chi18-18	CAZymes	Glycoside hydrolase	Glycoside hydrolase family18	chitinase ? Secreted ?	133870	80474	NCU02184	YLR286C	chi18-18	chitinase ? Secreted ?	GH family 18	Glycoside hydrolase	CAZys	#N/A	#N/A	#N/A	GH18 chitinase CHI18-18	NCU02184	chit-1	0	#N/A	#N/A	#N/A	#N/A	#N/A	#N/A	#N/A	#N/A
TRIRE2_123940	0.00092499	3.43228	3.43228	cre1 * LL up vs QM9414 * LL	31.2772	18.4112	11.9072	1.75229	46.4776	27.3589	1.47162	1	CAZymes	cip2	Asexual development	Carbohydrate esterase	Carbohydrate esterase family15	0	91976	32357	NCU09445	0	cip2	0	CE family 15	Carbohydrate esterase	CAZys	cip2	Carbohydrate-Binding Module Family 1	candidate cellulose-binding protein;identical to AAP57749.1	GH115 methylglurunoyl esterase CIP2	NCU09445	0	0	#N/A	#N/A	#N/A	#N/A	#N/A	#N/A	#N/A	#N/A
TRIRE2_58450	0.00141553	2.81759	2.81759	cre1 * LL up vs QM9414 * LL	8.16473	3.83259	7.81548	0.917163	0.547095	0.256811	1.17352	1	CAZymes	xyl3b	CAZymes	Glycoside hydrolase	Glycoside hydrolase family3	cadidate b-glycosidase distantly related to a-L-arabinofuanosidase / b-xylosidase	161158	192759	NCU09923	0	xyl3b	cadidate b-glycosidase distantly related to a-L-arabinofuanosidase / b-xylosidase	GH family 3	Glycoside hydrolase	CAZys	\N	Glycoside Hydrolase Family 3	candidate b-xylosidase.	GH3 ?-xylosidase XYL3b	NCU09923	gh3-7	0	#N/A	#N/A	#N/A	#N/A	#N/A	#N/A	#N/A	#N/A
TRIRE2_74223	6.06602e-08	30.5385	30.5385	cre1 * LL up vs QM9414 * LL	34.6487	16.8123	11.2875	1.36924	39.5584	19.1946	1.21306	1	CAZymes	xyn1	CAZymes	Glycoside hydrolase	Glycoside hydrolase family11	xylanase 1 (EC 3.2.1.8)	54856	59409	NCU02855	0	xyn1	xylanase 1 (EC 3.2.1.8)	GH family 11	Glycoside hydrolase	CAZys	\N	Glycoside Hydrolase Family 11	xylanase 1 (EC 3.2.1.8)	GH11 endo-߀-1,4-xylanase XYN1	#N/A	#N/A	#N/A	#N/A	#N/A	#N/A	#N/A	#N/A	#N/A	#N/A	#N/A
TRIRE2_112392	3.09886e-06	3.48452	3.48452	cre1 * LL up vs QM9414 * LL	14.3094	2.14959	0.00592635	0.000222567	28.0363	4.21168	0.375555	1	CAZymes	xyn5	Asexual development	Glycoside hydrolase	Glycoside hydrolase family11	candidate xylanase	-	-	NCU02855	0	xyn5	candidate xylanase	GH family 11	Glycoside hydrolase	CAZys	\N	Glycoside Hydrolase Family 18	candidate chitinase	GH11 endo-߀-1,4-xylanase XYN5	#N/A	#N/A	#N/A	#N/A	#N/A	#N/A	#N/A	#N/A	#N/A	#N/A	#N/A
TRIRE2_4124	0.0047387	2.17051	2.17051	cre1 * LL up vs QM9414 * LL	23.5045	8.9993	77.7677	7.44382	11.8348	4.53123	0.957187	1	Chromatin and histone modification	0	Chromatin and histone modification	chromatin-binding domain proteins	SANT domain proteins	related to SANT_1	168012	16009	NCU06140	YER088C	#N/A	#N/A	#N/A	#N/A	#N/A	#N/A	#N/A	#N/A	myb transcriptional regulator	NCU06140	0	0	#N/A	#N/A	#N/A	#N/A	#N/A	#N/A	#N/A	#N/A
TRIRE2_121251	3.31253e-05	2.27004	2.27004	cre1 * LL up vs QM9414 * LL	16.2213	1.80269	54.7888	1.52219	16.2855	1.80983	0.277828	1	Effector proteins (competition and defense)	0	Effector proteins (competition and defense)	Proteins with known effector domains	0	IPR008427 Extracellular membrane protein, CFEM domain	0	212924	NCU10687	0	0	putative cell wall protein (Metarhizium adhesion Mad1 ?)	0	cell wall	Secretion	\N	cell wall protein	Putative cell wall protein. Ser/Thr-rich.	cell wall protein (Metarhizium adhesion Mad1 ?)	NCU10687	0	0	ANID_03141	2825	998113	1000937	-	conserved hypothetical protein	VI	0
TRIRE2_123955	1.60822e-06	9.28325	9.28325	cre1 * LL up vs QM9414 * LL	39.3445	16.3047	429.584	44.5058	12.8707	5.33373	1.03602	1	Effector proteins (competition and defense)	0	Effector proteins (competition and defense)	Hydrophobins	0	Hydrophobins	88590	111830	NCU07787	0	#N/A	#N/A	#N/A	#N/A	#N/A	\N	\N	hypothetical protein bearing a cerato-platanin domain, related to N. crassa SnodProt1	Epl1/Sm1	#N/A	#N/A	#N/A	#N/A	#N/A	#N/A	#N/A	#N/A	#N/A	#N/A	#N/A
TRIRE2_106538	0.0081034	2.35343	2.35343	cre1 * LL up vs QM9414 * LL	19.6523	11.0498	156.378	21.9815	9.34608	5.25498	1.40566	1	Effector proteins (competition and defense)	hfb5	Effector proteins (competition and defense)	Hydrophobins	0	Hydrophobins	146062	19757	NCU08192	0	hfb5	Putative class II hydrophobin, related to T. reesei HFB2.	0	Hydrophobine	Hydrophobins	\N	class II hydrophobin	Putative class II hydrophobin, related to T. reesei HFB2.	HFB5	#N/A	#N/A	#N/A	#N/A	#N/A	#N/A	#N/A	#N/A	#N/A	#N/A	#N/A
TRIRE2_122811	0.00332354	2.16905	2.16905	cre1 * LL up vs QM9414 * LL	6.7894	2.31124	4.74163	0.403536	6.57914	2.23966	0.851047	1	Nitrogen metabolism	0	Nitrogen metabolism	glutamine assimilation	0	Glutamine synthetase	298830	77167	NCU06724	YPR035W	0	glutamine synthetase	0	0	0	#N/A	#N/A	#N/A	glutamine synthetase	NCU06724	gln-1	glm	ANID_04159	1754	209610	211363	-	glutamine synthetase	II	PF00120.16,PF03951.12,PF00120.17,PF03951.11
TRIRE2_112567	3.31331e-05	6.07163	6.07163	cre1 * LL up vs QM9414 * LL	71.5258	38.4773	8.62933	1.16054	52.2566	28.1114	1.34487	1	Sulfur metabolism	0	Sulfur metabolism	sulfur assimilation	EC number 1.14.11.17	taurine dioxygenase	186979	39626	NCU09800	YLL057C	0	Taurine dioxygenase	0	Sulfur acquisition and processing	Sulfur metabolism	#N/A	#N/A	#N/A	taurine catabolism dioxygenase	NCU09800	0	0	ANID_02198	1610	21093	22702	+	taurine catabolism dioxygenase TauD	VII	PF02668.8,PF02668.9
TRIRE2_123979	0.000437514	4.23647	4.23647	cre1 * LL up vs QM9414 * LL	59.3852	39.0002	32.4268	5.32394	31.6044	20.7556	1.64183	1	Sulfur metabolism	0	Sulfur metabolism	sulfur assimilation	EC number 1.14.11.17	taurine dioxygenase	139690	77829	NCU07819	YLL057C	0	Taurine dioxygenase	0	Sulfur acquisition and processing	Sulfur metabolism	#N/A	#N/A	#N/A	taurine dioxigenase	#N/A	#N/A	#N/A	ANID_02200	1292	27516	28807	+	alpha-ketoglutarate-dependent taurine dioxygenase	VII	PF02668.8,PF02668.9
TRIRE2_103012	8.87886e-06	7.9443	7.9443	cre1 * LL up vs QM9414 * LL	35.063	18.3722	11.9344	1.56335	40.9834	21.4744	1.30994	1	Sulfur metabolism	0	Sulfur metabolism	sulfur assimilation	EC number 1.14.11.17	taurine dioxygenase	49608	189583	NCU07819	YLL057C	0	Taurine dioxygenase	0	Sulfur acquisition and processing	Sulfur metabolism	#N/A	#N/A	#N/A	taurine catabolism dioxygenase, alpha-ketoglutarate dependent	#N/A	#N/A	#N/A	ANID_04108	1358	62125	63482	+	conserved hypothetical protein	II	PF02668.8,PF02668.9
TRIRE2_69529	3.8208e-05	7.4115	7.4115	cre1 * LL up vs QM9414 * LL	24.2948	16.6715	35.7281	6.12933	22.976	15.7666	1.71555	1	Sulfur metabolism	0	Sulfur metabolism	sulfur assimilation	EC number 1.14.11.17	taurine dioxygenase	152183	153908	NCU07819	YLL057C	0	Taurine dioxygenase	0	Sulfur acquisition and processing	Sulfur metabolism	#N/A	#N/A	#N/A	?-ketoglutarate dependent (FeII) dioxygenase	NCU07819	0	0	ANID_04111	1261	68384	69644	+	alpha-ketoglutarate-dependent taurine dioxygenase	II	PF02668.8,PF02668.9
TRIRE2_55055	0.000426563	2.02596	2.02596	cre1 * LL up vs QM9414 * LL	22.7488	3.54892	3.98919	0.155583	7.06676	1.10245	0.390012	1	Sulfur metabolism	0	Sulfur metabolism	sulfur related biosynthetic pathways	EC number 1.5.1.20	methylenetetrahydrofolate reductase related to N. crassa MET-1 and S. cerevisiae Met13p	33767	90038	NCU07690	YGL125W	0	Methylentetrahydrofolate reductase	0	Homocysgteine and methionine metabolism	Sulfur metabolism	\N	Methylenetetrahydrofolate reductase	pfam02219, MTHFR, Methylenetetrahydrofolate reductase	Methylenetetrahydrofolate reductase	NCU07690	0	0	ANID_05883	1983	285182	287164	-	methylenetetrahydrofolate reductase	I	TIGR00677,PF02219.9,PF02219.10
TRIRE2_54865	0.0023164	2.00382	2.00382	cre1 * LL up vs QM9414 * LL	22.472	5.50511	25.3711	1.55383	12.976	3.17881	0.612442	1	Sulfur metabolism	0	Sulfur metabolism	sulfur assimilation	EC number 2.A.3.8.4	methionine permease, related to S. cerevisiae Mup1p	297834	177947	NCU04942	YGR055W	0	Amino acid transporter	0	Sulfur transporter	Sulfur metabolism	\N	Amino acid transporter	COG0531, PotE, Amino acid transporters	Amino acid transporters	NCU04942	0	0	ANID_01631	1828	104025	105852	-	high-affinity methionine permease	VII	PF00324.14
TRIRE2_60144	0.00166155	3.92149	3.92149	cre1 * LL up vs QM9414 * LL	17.8802	15.3126	4.17079	0.892964	20.4102	17.4792	2.141	1	Sulfur metabolism	0	Sulfur metabolism	sulfur assimilation	EC number 2.A.3.8.4	methionine permease, related to S. cerevisiae Mup1p	31104	47944	NCU02195	YGR055W	0	hypothetical high affinity methionine permease	0	Sulfur transporter	Sulfur metabolism	\N	high affinity methionine permease	hypothetical high affinity methionine permease, related to Aspergillus fumigatur high affinity methionine permease	Methionine transporter	NCU02195	0	0	ANID_09490	1732	280	2011	+	high affinity methionine permease	Unmapped scaffolds	PF00324.14
TRIRE2_110316	0.000705558	2.93233	2.93233	cre1 * LL up vs QM9414 * LL	16.7767	6.9671	17.7072	1.83838	13.3339	5.53733	1.03821	1	Sulfur metabolism	0	Sulfur metabolism	sulfur assimilation	EC number 2.A.3.8.4	methionine permease, related to S. cerevisiae Mup1p	217038	183616	NCU07754	YGR055W	0	Amino acid transporter	0	Sulfur transporter	Sulfur metabolism	\N	\N	COG0531, PotE, Amino acid transporters [Amino acid transport and metabolism]	Amino acid transporter, methionine permease MUP1	#N/A	#N/A	#N/A	ANID_07243	1743	111356	113098	-	high affinity methionine permease	IV	0
TRIRE2_78264	0.00501909	2.17249	2.17249	cre1 * LL up vs QM9414 * LL	12.7562	4.99072	0.0185472	0.00181409	8.91942	3.48962	0.978096	1	Sulfur metabolism	0	Sulfur metabolism	sulfur related enzymes	EC number 1.8.4.12	methionine sulfoxide reductase, related to Mxr1p	208224	50657	NCU10029	YER042W	0	Methionine sulfoxide	0	Additional aspects of sulfur metabolism	Sulfur metabolism	#N/A	#N/A	#N/A	Peptide methionine sulfoxide reductase	NCU10029	0	0	ANID_10562	655	134030	134684	+	peptide methionine sulfoxide reductase	III	PF01625.14,PF01625.13,TIGR00401
TRIRE2_22453	0.00393463	2.39326	2.39326	cre1 * LL up vs QM9414 * LL	3.14582	1.43645	37.6289	4.29553	12.676	5.78814	1.14155	1	Sulfur metabolism	0	Sulfur metabolism	sulfur related enzymes	EC number 2.5.1.18	glutathione S-transferase, cytosolic, related to S. cerevisiae Gtt2p	223166	89283	NCU02888	0	0	Glutathione S-transferase	0	Additional aspects of sulfur metabolism	Sulfur metabolism	#N/A	#N/A	#N/A	glutathione-S-transferase	NCU02888	0	0	ANID_02948	855	407206	408060	+	glutathione S-transferase	VI	0
TRIRE2_46238	0.00503147	3.54917	3.54917	cre1 * LL up vs QM9414 * LL	6.47907	6.7622	6.79018	1.77173	9.56635	9.98439	2.60925	1	Sulfur metabolism	0	Sulfur metabolism	sulfur related biosynthetic pathways	EC number 2.5.1.6	S-adenosylmethionine synthase, related to N. crassa ETH-1 and S. cerevisiae Sam2p	301763	87758	NCU02657	YDR502C	#N/A	#N/A	#N/A	#N/A	#N/A	#N/A	#N/A	#N/A	S-adenosylmethionine synthetase	NCU02657	eth-1	0	ANID_01222	1831	96541	98371	-	S-adenosylmethionine synthetase	VIII	PF02772.8,PF02773.8,PF02772.9,PF00438.13,PF00438.12,PF02773.9,TIGR01034
TRIRE2_4231	0.00702067	2.2826	2.2826	cre1 * LL up vs QM9414 * LL	7.89126	3.92062	8.8062	1.0938	0.93548	0.464775	1.24208	1	Transcription factors	0	Transcription factors	GATA type zinc finger	0	GATA transcription factor	174504	192933	NCU07728	YFL021W	0	GATA-binding transcription factors specifically bind the DNA sequence (A/T)GATA(A/G). Two GATA zinc fingers are found in the GATA transcription factors. However there are several proteins which only contains a single copy of the domain.	Zn-finger GATA type domain-containing protein	0	Transcription factors	\N	Zn-finger GATA type domain-containing protein	GATA-binding transcription factors specifically bind the DNA sequence (A/T)GATA(A/G). Two GATA zinc fingers are found in the GATA transcription factors. However there are several proteins which only contains a single copy of the domain.	GATA type transcriptional regulator	NCU07728	sre	0	ANID_00176	1765	97554	99318	+	siderophore biosynthesis repressor SREA	VIII	PF00320.19,PF00320.20
TRIRE2_3449	5.20322e-05	4.2186	4.2186	cre1 * LL up vs QM9414 * LL	30.702	11.713	72.8454	6.94772	2.34092	0.893071	0.953762	1	Transcription factors	0	Transcription factors	Zn2Cys6	0	conserved hypothetical protein	321925	229241	NCU09529	YLR256W	#N/A	#N/A	#N/A	#N/A	#N/A	#N/A	#N/A	#N/A	Zn2Cys6 transcriptional regulator	NCU09529	0	0	ANID_06858	2351	174794	177144	+	conserved hypothetical protein	I	PF11951.1,PF00172.11,PF00172.10
TRIRE2_82512	0.00780203	3.369	3.369	cre1 * LL up vs QM9414 * LL	5.76838	6.44396	0.0719992	0.0201079	1.81229	2.02454	2.79279	1	Transcription factors	0	Transcription factors	C2H2 zinc finger	0	C2H2 transcription factor	53983	183171	NCU01640	YDL020C	#N/A	#N/A	#N/A	#N/A	#N/A	#N/A	#N/A	#N/A	26S proteasome regulatory complex subunit Rpn4	NCU01640	rpn-4	0	ANID_00709	3242	4819	8060	-	conserved hypothetical protein	VIII	PF00096.18,PF00096.19
TRIRE2_112134	0.00360682	3.64221	3.64221	cre1 * LL up vs QM9414 * LL	5.40522	5.26441	43.5679	10.6083	5.31801	5.17948	2.43488	1	Transcription factors	0	Transcription factors	Fungal-trans	0	conserved hypothetical protein	87585	148629	NCU08315	YIL130W	#N/A	#N/A	#N/A	#N/A	#N/A	#N/A	#N/A	#N/A	Zn2Cys6 transcriptional regulator	NCU07055	0	0	#N/A	#N/A	#N/A	#N/A	#N/A	#N/A	#N/A	#N/A
TRIRE2_102497	0.00137299	2.80274	2.80274	cre1 * LL up vs QM9414 * LL	22.8101	10.5041	133.456	15.3641	16.7258	7.70225	1.15125	1	Transcription factors	0	Transcription factors	Fungal-trans	0	conserved hypothetical protein	180208	133408	NCU08042	YOR363C	0	C6 transcription factor (secondary metabolism ?)	0	0	0	#N/A	#N/A	#N/A	Zn2Cys6 transcriptional regulator SOR3	#N/A	#N/A	#N/A	ANID_03269	2150	169810	171959	-	fungal specific transcription factor	VI	PF04082.10,PF04082.11
TRIRE2_60945	5.12083e-07	5.3201	5.3201	cre1 * LL up vs QM9414 * LL	94.1552	17.1447	507.957	23.1234	82.4753	15.0179	0.455223	1	Transport	0	Transport	Sugar transporter	transporter containing IPR003663 domain	Predicted transporter (major facilitator superfamily)	79036	86782	NCU01494	YOL103W	0	Predicted transporter (major facilitator superfamily)	0	0	Transport	#N/A	#N/A	#N/A	MFS permease	#N/A	#N/A	#N/A	ANID_02794	1864	169739	171602	+	plastidic glucose transporter 4	VI	PF07690.9,PF06609.6,TIGR00879,PF07690.8,PF00083.17,PF00083.16
TRIRE2_46819	1.40778e-05	3.6192	3.6192	cre1 * LL up vs QM9414 * LL	13.3884	3.00171	5.38556	0.301864	16.101	3.60988	0.560506	1	Transport	0	Transport	Sugar transporter	transporter containing IPR003663 domain	0	34851	27972	NCU05853	YDL245C	0	0	0	0	Transport	#N/A	#N/A	#N/A	MFS hexose transporter CLP1, transports cellodextrins in N. crassa	NCU05853	0	0	ANID_00233	1905	256558	258462	+	MFS sugar transporter	VIII	PF07690.9,TIGR00879,PF07690.8,PF00083.17,PF00083.16
TRIRE2_62380	0.000521542	5.23288	5.23288	cre1 * LL up vs QM9414 * LL	13.0366	11.795	11.0951	2.5096	14.5533	13.1673	2.2619	1	Transport	0	Transport	Sugar transporter	transporter containing IPR003663 domain	MSF major facilitator, putative galactose permease	153153	32818	NCU01633	YLR081W	0	MSF major facilitator, putative galactose permease	0	0	Transport	\N	galactose permease	\N	MFS permease (galactose permease ?)	#N/A	#N/A	#N/A	ANID_04277	2194	3542	5735	-	sugar transporter	II	PF07690.9,TIGR00879,PF07690.8,PF00083.17,PF00083.16
TRIRE2_64167	0.00240124	2.0941	2.0941	cre1 * LL up vs QM9414 * LL	11.6412	3.26081	3.11598	0.218204	2.66016	0.745137	0.700274	1	Transport	0	Transport	Oligopeptide transporter OPT superfamily	transporter containing IPR004813 domain	0	36697	190875	NCU03171	YJL212C	0	0	0	0	Transport	#N/A	#N/A	#N/A	Sexual differentiation process protein ISP4	#N/A	#N/A	#N/A	ANID_07702	2955	300934	303888	-	conserved hypothetical protein	IV	PF03169.7,PF03169.8
TRIRE2_67752	5.4388e-05	2.83146	2.83146	cre1 * LL up vs QM9414 * LL	9.13264	1.84085	44.885	2.26185	11.6834	2.355	0.50392	1	Transport	0	Transport	Sugar transporter	transporter containing IPR003663 domain	0	211304	78356	NCU00809	YMR011W	0	0	0	0	Transport	#N/A	#N/A	#N/A	MFS permease	#N/A	#N/A	#N/A	ANID_02814	2087	25611	27697	-	MFS lactose permease	VI	PF07690.9,TIGR00879,PF07690.8,PF00083.17,PF00083.16
TRIRE2_120114	0.00479105	2.04598	2.04598	cre1 * LL up vs QM9414 * LL	9.0913	2.98123	16.8654	1.38263	3.18748	1.04524	0.819802	1	Transport	0	Transport	ABC transporter	transporter containing IPR003439 domain	0	247507	54248	NCU04051	YFR009W	0	0	0	0	Transport	#N/A	#N/A	#N/A	ABC transporter	#N/A	#N/A	#N/A	ANID_00948	2534	249794	252327	-	ABC ATPase	VIII	PF00005.19,PF00005.20
TRIRE2_56911	0.000712917	4.47639	4.47639	cre1 * LL up vs QM9414 * LL	17.127	13.8455	19.1632	3.87289	9.85522	7.96699	2.02101	1	#N/A	#N/A	#N/A	#N/A	#N/A	#N/A	#N/A	#N/A	#N/A	#N/A	0	Similar to Dur3p of S. cerevisiae, which is a plasma membrane transporter for both urea and polyamines, its expression is highly sensitive to nitrogen catabolite repression and induced by allophanate, the last intermediate of the allantoin. degradative pathway	0	Urea transporter	Transporter	\N	\N	COG0591, PutP, Na+/proline symporter	Urea transporter	#N/A	#N/A	#N/A	ANID_07557	2234	452103	454336	-	sodium/proline symporter	IV	TIGR00813,PF00474.10
TRIRE2_73250	0.00743055	2.62741	2.62741	cre1 * LL up vs QM9414 * LL	15.0753	10.4688	4.39333	0.762717	9.26947	6.43701	1.73608	1	#N/A	#N/A	#N/A	#N/A	#N/A	#N/A	#N/A	#N/A	#N/A	#N/A	0	Similar to Dur3p of S. cerevisiae , which is a plasma membrane transporter for both urea and polyamines, its expression is highly sensitive to nitrogen catabolite repression and induced by allophanate, the last intermediate of the allantoin degradative pathway.	0	Urea active Transporter	Transporter	\N	Na+/proline symporter	COG0591, PutP, Na+/proline symporter	Urea transporter	#N/A	#N/A	#N/A	ANID_02598	2580	265953	268532	-	sodium/proline symporter	VII	PF00474.10
TRIRE2_43701	0.00118751	5.48842	5.48842	cre1 * LL up vs QM9414 * LL	4.55154	5.48474	134.423	40.496	22.3773	26.9653	3.01258	1	#N/A	#N/A	#N/A	#N/A	#N/A	#N/A	#N/A	#N/A	#N/A	#N/A	0	hypothetical MFS multidrug transporter	0	MFS Transporter	Transporter	#N/A	#N/A	#N/A	MFS multidrug transporter SOR4	#N/A	#N/A	#N/A	ANID_03270	1724	172382	174105	+	MFS multidrug transporter	VI	PF07690.9,PF07690.8
TRIRE2_80879	9.58628e-05	9.39461	9.39461	cre1 * LL up vs QM9414 * LL	2.17223	2.32815	4.43554	1.18848	13.2194	14.1683	2.67945	1	#N/A	#N/A	#N/A	#N/A	#N/A	#N/A	#N/A	#N/A	#N/A	#N/A	0	MFS peptide transporter	0	MFS Transporter	Transporter	#N/A	#N/A	#N/A	MFS H+/oligopeptide transporter	#N/A	#N/A	#N/A	ANID_03408	2105	457722	459826	-	MFS peptide transporter Ptr2	VI	PF00854.13,PF07690.8,PF00854.14
TRIRE2_104081	7.98406e-05	5.35705	5.35705	cre1 * LL up vs QM9414 * LL	22.414	12.8943	3.27823	0.471474	24.3568	14.0119	1.4382	1	#N/A	#N/A	#N/A	#N/A	#N/A	#N/A	#N/A	#N/A	#N/A	#N/A	0	Dibenzothiophene desulfurization enzyme A	0	Sulfur acquisition and processing	Sulfur metabolism	#N/A	#N/A	#N/A	coenzyme F420-dependent N5,N10-methylene tetrahydromethanopterin reductase	#N/A	#N/A	#N/A	ANID_02576	1587	196603	198189	+	xenobiotic compound monooxygenase	VII	PF00296.13,TIGR03860
TRIRE2_123614	2.47952e-06	2.77337	2.77337	cre1 * LL up vs QM9414 * LL	47.8022	4.56477	168.682	4.02698	51.3377	4.90238	0.238732	1	#N/A	#N/A	#N/A	#N/A	#N/A	#N/A	#N/A	#N/A	#N/A	#N/A	#N/A	#N/A	#N/A	#N/A	#N/A	#N/A	#N/A	#N/A	unknown protein	#N/A	#N/A	#N/A	#N/A	#N/A	#N/A	#N/A	#N/A	#N/A	#N/A	#N/A
TRIRE2_37665	0.000875853	3.03224	3.03224	cre1 * LL up vs QM9414 * LL	36.6025	17.1671	106.827	12.5258	4.20578	1.97257	1.17254	1	#N/A	#N/A	#N/A	#N/A	#N/A	#N/A	#N/A	#N/A	#N/A	#N/A	#N/A	#N/A	#N/A	#N/A	#N/A	#N/A	#N/A	#N/A	unknown protein	NCU01395	0	0	ANID_08167	1712	104949	106660	-	WSC domain-containing protein	II	PF09362.3,PF09362.2
TRIRE2_54616	0.000157727	2.36758	2.36758	cre1 * LL up vs QM9414 * LL	35.5777	6.3899	197.012	8.84603	3.24244	0.582355	0.44901	1	#N/A	#N/A	#N/A	#N/A	#N/A	#N/A	#N/A	#N/A	#N/A	#N/A	#N/A	#N/A	#N/A	#N/A	#N/A	#N/A	#N/A	#N/A	unknown protein	NCU07888	0	0	ANID_00061	1130	32796	33925	+	PH domain-containing protein	VIII	0
TRIRE2_69834	0.00013853	2.48769	2.48769	cre1 * LL up vs QM9414 * LL	27.7515	5.39417	38.0595	1.84944	9.66455	1.87854	0.485935	1	#N/A	#N/A	#N/A	#N/A	#N/A	#N/A	#N/A	#N/A	#N/A	#N/A	#N/A	#N/A	#N/A	#N/A	#N/A	#N/A	#N/A	#N/A	MFS permease,	#N/A	#N/A	#N/A	ANID_10487	1864	81256	83119	-	MFS transporter	II	PF07690.9,PF07690.8
TRIRE2_110173	0.00314059	2.39375	2.39375	cre1 * LL up vs QM9414 * LL	26.5238	11.2694	3.98589	0.423379	6.15339	2.61444	1.0622	1	#N/A	#N/A	#N/A	#N/A	#N/A	#N/A	#N/A	#N/A	#N/A	#N/A	#N/A	#N/A	#N/A	#N/A	#N/A	#N/A	#N/A	#N/A	unknown protein	NCU07928	0	0	ANID_01261	817	224717	225533	+	conserved hypothetical protein	VIII	0
TRIRE2_109031	0.00443142	2.06605	2.06605	cre1 * LL up vs QM9414 * LL	25.1309	8.25034	139.298	11.4327	3.81657	1.25296	0.820737	1	#N/A	#N/A	#N/A	#N/A	#N/A	#N/A	#N/A	#N/A	#N/A	#N/A	#N/A	#N/A	#N/A	#N/A	#N/A	#N/A	#N/A	#N/A	orphan protein	#N/A	#N/A	#N/A	#N/A	#N/A	#N/A	#N/A	#N/A	#N/A	#N/A	#N/A
TRIRE2_82049	2.11019e-06	8.68194	8.68194	cre1 * LL up vs QM9414 * LL	23.8459	9.86619	55.494	5.74014	26.0576	10.7813	1.03437	1	#N/A	#N/A	#N/A	#N/A	#N/A	#N/A	#N/A	#N/A	#N/A	#N/A	#N/A	#N/A	#N/A	#N/A	#N/A	#N/A	#N/A	#N/A	unknown protein	#N/A	#N/A	#N/A	ANID_00337	1288	136728	138015	+	conserved hypothetical protein	VIII	0
TRIRE2_123199	0.0030629	3.64841	3.64841	cre1 * LL up vs QM9414 * LL	21.9728	20.3645	140.374	32.5247	2.60726	2.41642	2.31701	1	#N/A	#N/A	#N/A	#N/A	#N/A	#N/A	#N/A	#N/A	#N/A	#N/A	#N/A	#N/A	#N/A	#N/A	#N/A	#N/A	#N/A	#N/A	SSCRP	#N/A	#N/A	#N/A	#N/A	#N/A	#N/A	#N/A	#N/A	#N/A	#N/A	#N/A
TRIRE2_123241	5.60791e-05	2.35254	2.35254	cre1 * LL up vs QM9414 * LL	21.5045	2.95022	20.5506	0.704838	3.88511	0.533002	0.342977	1	#N/A	#N/A	#N/A	#N/A	#N/A	#N/A	#N/A	#N/A	#N/A	#N/A	#N/A	#N/A	#N/A	#N/A	#N/A	#N/A	#N/A	#N/A	MFS permease	#N/A	#N/A	#N/A	#N/A	#N/A	#N/A	#N/A	#N/A	#N/A	#N/A	#N/A
TRIRE2_120160	0.000360155	2.04854	2.04854	cre1 * LL up vs QM9414 * LL	21.2925	3.27613	80.3955	3.09248	5.84816	0.899816	0.384658	1	#N/A	#N/A	#N/A	#N/A	#N/A	#N/A	#N/A	#N/A	#N/A	#N/A	#N/A	#N/A	#N/A	#N/A	#N/A	#N/A	#N/A	#N/A	unknown protein	#N/A	#N/A	#N/A	#N/A	#N/A	#N/A	#N/A	#N/A	#N/A	#N/A	#N/A
TRIRE2_3333	0.00162488	2.16647	2.16647	cre1 * LL up vs QM9414 * LL	16.667	4.53863	4.13587	0.281562	5.21549	1.42024	0.680779	1	#N/A	#N/A	#N/A	#N/A	#N/A	#N/A	#N/A	#N/A	#N/A	#N/A	#N/A	#N/A	#N/A	#N/A	#N/A	#N/A	#N/A	#N/A	Alcohol dehydrogenase zinc-binding domain protein	#N/A	#N/A	#N/A	#N/A	#N/A	#N/A	#N/A	#N/A	#N/A	#N/A	#N/A
TRIRE2_122630	0.00112948	2.46926	2.46926	cre1 * LL up vs QM9414 * LL	16.663	5.57825	97.0009	8.11823	4.668	1.5627	0.836923	1	#N/A	#N/A	#N/A	#N/A	#N/A	#N/A	#N/A	#N/A	#N/A	#N/A	#N/A	#N/A	#N/A	#N/A	#N/A	#N/A	#N/A	#N/A	unknown protein	NCU02590	0	0	ANID_07433	2108	33323	35430	-	conserved hypothetical protein	IV	0
TRIRE2_62871	3.51302e-05	3.11158	3.11158	cre1 * LL up vs QM9414 * LL	16.5229	3.56968	3.83228	0.206986	9.34879	2.01976	0.540112	1	#N/A	#N/A	#N/A	#N/A	#N/A	#N/A	#N/A	#N/A	#N/A	#N/A	#N/A	#N/A	#N/A	#N/A	#N/A	#N/A	#N/A	#N/A	unknown protein	NCU08736	0	0	ANID_04439	858	44534	45391	+	cytidylyltransferase	III	PF10362.1,PF10362.2
TRIRE2_122941	0.00038653	2.26252	2.26252	cre1 * LL up vs QM9414 * LL	16.2429	3.30087	198.469	10.0832	9.78736	1.98898	0.508049	1	#N/A	#N/A	#N/A	#N/A	#N/A	#N/A	#N/A	#N/A	#N/A	#N/A	#N/A	#N/A	#N/A	#N/A	#N/A	#N/A	#N/A	#N/A	orphan secreted protein with CFEM domain	#N/A	#N/A	#N/A	#N/A	#N/A	#N/A	#N/A	#N/A	#N/A	#N/A	#N/A
TRIRE2_3532	0.000357057	3.46708	3.46708	cre1 * LL up vs QM9414 * LL	16.1695	7.46122	16.8812	1.94741	6.47717	2.98881	1.15359	1	#N/A	#N/A	#N/A	#N/A	#N/A	#N/A	#N/A	#N/A	#N/A	#N/A	#N/A	#N/A	#N/A	#N/A	#N/A	#N/A	#N/A	#N/A	MFS sugar permease	#N/A	#N/A	#N/A	ANID_04173	1651	1794	3444	-	conserved hypothetical protein	II	PF07690.9,PF07690.8
TRIRE2_76065	0.000474249	2.00971	2.00971	cre1 * LL up vs QM9414 * LL	15.6814	2.45977	2.22849	0.08739	11.697	1.83478	0.392148	1	#N/A	#N/A	#N/A	#N/A	#N/A	#N/A	#N/A	#N/A	#N/A	#N/A	#N/A	#N/A	#N/A	#N/A	#N/A	#N/A	#N/A	#N/A	unknown protein	NCU05404	0	0	ANID_00602	1729	709208	710936	-	endoglucanase	VIII	0
TRIRE2_109346	0.003475	2.04343	2.04343	cre1 * LL up vs QM9414 * LL	15.4773	4.55269	287.232	21.1226	0.954869	0.280878	0.735383	1	#N/A	#N/A	#N/A	#N/A	#N/A	#N/A	#N/A	#N/A	#N/A	#N/A	#N/A	#N/A	#N/A	#N/A	#N/A	#N/A	#N/A	#N/A	unknown protein	#N/A	#N/A	#N/A	#N/A	#N/A	#N/A	#N/A	#N/A	#N/A	#N/A	#N/A
TRIRE2_102904	0.00455379	2.29868	2.29868	cre1 * LL up vs QM9414 * LL	15.1019	6.58225	80.9967	8.82571	3.79957	1.65606	1.08964	1	#N/A	#N/A	#N/A	#N/A	#N/A	#N/A	#N/A	#N/A	#N/A	#N/A	#N/A	#N/A	#N/A	#N/A	#N/A	#N/A	#N/A	#N/A	unknown protein	#N/A	#N/A	#N/A	#N/A	#N/A	#N/A	#N/A	#N/A	#N/A	#N/A	#N/A
TRIRE2_119806	4.9551e-05	2.14461	2.14461	cre1 * LL up vs QM9414 * LL	14.9374	1.5822	9.36814	0.248075	47.0944	4.98836	0.264807	1	#N/A	#N/A	#N/A	#N/A	#N/A	#N/A	#N/A	#N/A	#N/A	#N/A	#N/A	#N/A	#N/A	#N/A	#N/A	#N/A	#N/A	#N/A	unknown protein, only in Gibberella, Magnaporthe and Chaetomium	#N/A	#N/A	#N/A	#N/A	#N/A	#N/A	#N/A	#N/A	#N/A	#N/A	#N/A
TRIRE2_48792	0.00106622	2.04214	2.04214	cre1 * LL up vs QM9414 * LL	14.2163	2.92075	81.0816	4.16457	5.34645	1.09843	0.513627	1	#N/A	#N/A	#N/A	#N/A	#N/A	#N/A	#N/A	#N/A	#N/A	#N/A	#N/A	#N/A	#N/A	#N/A	#N/A	#N/A	#N/A	#N/A	amidase	NCU07309	0	0	ANID_10903	1821	12635	14455	-	chlorohydrolase	IV	TIGR02967,PF01979.13,PF01979.12
TRIRE2_122499	0.000102864	2.90528	2.90528	cre1 * LL up vs QM9414 * LL	12.969	3.20597	16.8713	1.04266	7.18296	1.77564	0.618005	1	#N/A	#N/A	#N/A	#N/A	#N/A	#N/A	#N/A	#N/A	#N/A	#N/A	#N/A	#N/A	#N/A	#N/A	#N/A	#N/A	#N/A	#N/A	unknown protein	#N/A	#N/A	#N/A	#N/A	#N/A	#N/A	#N/A	#N/A	#N/A	#N/A	#N/A
TRIRE2_51103	0.00220687	2.25664	2.25664	cre1 * LL up vs QM9414 * LL	12.5098	4.14002	0.287036	0.0237482	7.12999	2.35963	0.827359	1	#N/A	#N/A	#N/A	#N/A	#N/A	#N/A	#N/A	#N/A	#N/A	#N/A	#N/A	#N/A	#N/A	#N/A	#N/A	trp	\N	aa8-257 pfam00290, Trp_syntA, Tryptophan synthase alpha chain; aa324-712 COG0133, TrpB, Tryptophan synthase beta chain	Tryptophan synthase	NCU08409	trp-3	td,tryp-3	ANID_06231	2616	50918	53533	+	bifunctional tryptophan synthase TRPB	I	TIGR00262,PF00290.12,PF00291.17,PF00290.13,TIGR00263,PF00291.18
TRIRE2_81822	0.00162039	2.23177	2.23177	cre1 * LL up vs QM9414 * LL	11.2251	3.29336	14.1736	1.03961	2.12459	0.623341	0.733483	1	#N/A	#N/A	#N/A	#N/A	#N/A	#N/A	#N/A	#N/A	#N/A	#N/A	#N/A	#N/A	#N/A	#N/A	#N/A	\N	Conserved hypothetical protein	Related to mitochondrial leucyl-tRNA synthetase.	mitochondrial leucyl-tRNA synthetase.	NCU03814	leu-5	0	ANID_06526	3025	109017	112041	-	leucyl-tRNA synthetase	I	PF00133.15,PF09334.4,PF08264.6,TIGR00396
TRIRE2_78956	0.00332876	2.57621	2.57621	cre1 * LL up vs QM9414 * LL	11.0795	5.63667	24.5214	3.11879	6.71057	3.41398	1.27187	1	#N/A	#N/A	#N/A	#N/A	#N/A	#N/A	#N/A	#N/A	#N/A	#N/A	#N/A	#N/A	#N/A	#N/A	#N/A	#N/A	#N/A	#N/A	unknown protein	NCU07503	0	0	ANID_02978	1006	507689	508694	+	conserved hypothetical protein	VI	PF12223.1
TRIRE2_122794	0.000746648	2.09085	2.09085	cre1 * LL up vs QM9414 * LL	10.5659	2.09517	41.2078	2.04282	2.98461	0.591831	0.495736	1	#N/A	#N/A	#N/A	#N/A	#N/A	#N/A	#N/A	#N/A	#N/A	#N/A	#N/A	#N/A	#N/A	#N/A	#N/A	#N/A	#N/A	#N/A	orphan protein	#N/A	#N/A	#N/A	#N/A	#N/A	#N/A	#N/A	#N/A	#N/A	#N/A	#N/A
TRIRE2_122569	0.00438725	3.11442	3.11442	cre1 * LL up vs QM9414 * LL	10.1246	8.11998	7.3919	1.48208	1.6838	1.35041	2.00501	1	#N/A	#N/A	#N/A	#N/A	#N/A	#N/A	#N/A	#N/A	#N/A	#N/A	#N/A	#N/A	#N/A	#N/A	#N/A	#N/A	#N/A	#N/A	unknown protein	#N/A	#N/A	#N/A	#N/A	#N/A	#N/A	#N/A	#N/A	#N/A	#N/A	#N/A
TRIRE2_45459	0.00819145	2.49653	2.49653	cre1 * LL up vs QM9414 * LL	9.12047	5.88268	0.0260545	0.00420127	2.02741	1.30768	1.61249	1	#N/A	#N/A	#N/A	#N/A	#N/A	#N/A	#N/A	#N/A	#N/A	#N/A	#N/A	#N/A	#N/A	#N/A	#N/A	\N	Branched chain aminotransferase	cd01557, BCAT_beta_family	BCAT_beta_family	NCU04754	ilv-6	0	ANID_04323	1664	60724	62387	+	branched-chain-amino-acid aminotransferase	III	PF01063.12,PF01063.11,TIGR01123
TRIRE2_50616	0.00039724	11.3807	11.3807	cre1 * LL up vs QM9414 * LL	8.9526	16.2583	37.9063	17.2099	9.67244	17.5656	4.54011	1	#N/A	#N/A	#N/A	#N/A	#N/A	#N/A	#N/A	#N/A	#N/A	#N/A	#N/A	#N/A	#N/A	#N/A	#N/A	#N/A	#N/A	#N/A	Coenzyme A transferase	NCU08145	0	0	ANID_09394	1955	480092	482046	-	succinyl-CoA:3-ketoacid-coenzyme A transferase subunit A	VIII	TIGR02428,TIGR02429,PF01144.15,PF01144.16
TRIRE2_55126	0.00695366	2.25047	2.25047	cre1 * LL up vs QM9414 * LL	8.67113	4.14736	14.5443	1.73912	2.34592	1.12204	1.19574	1	#N/A	#N/A	#N/A	#N/A	#N/A	#N/A	#N/A	#N/A	#N/A	#N/A	#N/A	#N/A	#N/A	#N/A	#N/A	#N/A	#N/A	#N/A	unknown protein	#N/A	#N/A	#N/A	#N/A	#N/A	#N/A	#N/A	#N/A	#N/A	#N/A	#N/A
TRIRE2_5088	0.00479941	2.37874	2.37874	cre1 * LL up vs QM9414 * LL	8.65606	4.16172	1.45648	0.175064	3.83896	1.84572	1.20197	1	#N/A	#N/A	#N/A	#N/A	#N/A	#N/A	#N/A	#N/A	#N/A	#N/A	#N/A	#N/A	#N/A	#N/A	#N/A	#N/A	#N/A	#N/A	GCN5-related acetyltransferase	#N/A	#N/A	#N/A	ANID_08604	711	79172	79882	-	GNAT family acetyltransferase	III	PF00583.17,PF00583.16
TRIRE2_67597	0.000363794	2.72395	2.72395	cre1 * LL up vs QM9414 * LL	8.6203	2.59674	8.03032	0.604755	5.20387	1.56759	0.75309	1	#N/A	#N/A	#N/A	#N/A	#N/A	#N/A	#N/A	#N/A	#N/A	#N/A	#N/A	#N/A	#N/A	#N/A	#N/A	#N/A	#N/A	#N/A	unknown protein	#N/A	#N/A	#N/A	ANID_04921	1831	220432	222262	+	FAD binding domain-containing protein	III	PF07992.7
TRIRE2_75394	0.00141712	4.63186	4.63186	cre1 * LL up vs QM9414 * LL	7.84814	8.07053	7.3114	1.87964	11.5211	11.8475	2.57084	1	#N/A	#N/A	#N/A	#N/A	#N/A	#N/A	#N/A	#N/A	#N/A	#N/A	#N/A	#N/A	#N/A	#N/A	#N/A	#N/A	#N/A	#N/A	unknown protein	NCU07285	0	0	#N/A	#N/A	#N/A	#N/A	#N/A	#N/A	#N/A	#N/A
TRIRE2_75271	0.000872621	3.45741	3.45741	cre1 * LL up vs QM9414 * LL	7.50454	4.3971	0.00186737	0.000273535	6.33734	3.71321	1.46481	1	#N/A	#N/A	#N/A	#N/A	#N/A	#N/A	#N/A	#N/A	#N/A	#N/A	#N/A	#N/A	#N/A	#N/A	#N/A	#N/A	#N/A	#N/A	pyridoxine biosynthesis protein PDX1	NCU06550	pdx-1	0	ANID_07725	1280	50998	52277	+	pyridoxine biosynthesis protein	IV	TIGR00343,PF01680.9,PF01680.10,PF05690.7
TRIRE2_55443	0.0027048	2.21506	2.21506	cre1 * LL up vs QM9414 * LL	7.36249	2.47745	24.6904	2.07705	5.55584	1.86952	0.841239	1	#N/A	#N/A	#N/A	#N/A	#N/A	#N/A	#N/A	#N/A	#N/A	#N/A	#N/A	#N/A	#N/A	#N/A	#N/A	#N/A	#N/A	#N/A	unknown protein	#N/A	#N/A	#N/A	#N/A	#N/A	#N/A	#N/A	#N/A	#N/A	#N/A	#N/A
TRIRE2_112001	0.00224437	2.37011	2.37011	cre1 * LL up vs QM9414 * LL	7.07155	2.64454	36.6354	3.42513	6.06257	2.26721	0.934923	1	#N/A	#N/A	#N/A	#N/A	#N/A	#N/A	#N/A	#N/A	#N/A	#N/A	#N/A	#N/A	#N/A	#N/A	#N/A	#N/A	#N/A	#N/A	unknown protein	#N/A	#N/A	#N/A	#N/A	#N/A	#N/A	#N/A	#N/A	#N/A	#N/A	#N/A
TRIRE2_62153	0.0010326	2.69828	2.69828	cre1 * LL up vs QM9414 * LL	7.00939	2.75792	11.8243	1.1631	7.98499	3.14178	0.983653	1	#N/A	#N/A	#N/A	#N/A	#N/A	#N/A	#N/A	#N/A	#N/A	#N/A	#N/A	#N/A	#N/A	#N/A	#N/A	\N	malate dehydrogenase	\N	malate dehydrogenase	NCU02906	0	0	ANID_06933	1963	53336	55298	-	malate dehydrogenase	I	PF03949.7,PF03949.8,PF00390.12,PF00390.11
TRIRE2_70956	0.00769947	2.01638	2.01638	cre1 * LL up vs QM9414 * LL	6.57144	2.43581	11.8947	1.10224	3.55132	1.31635	0.926666	1	#N/A	#N/A	#N/A	#N/A	#N/A	#N/A	#N/A	#N/A	#N/A	#N/A	#N/A	#N/A	#N/A	#N/A	#N/A	#N/A	#N/A	#N/A	cytochrome P450 monooxygenase	#N/A	#N/A	#N/A	ANID_07772	1742	102723	104464	+	cytochrome P450 oxidoreductase	IV	PF00067.14,PF00067.15
TRIRE2_61284	0.00011576	2.48009	2.48009	cre1 * LL up vs QM9414 * LL	6.3679	1.1756	8.66944	0.400125	7.55146	1.3941	0.461534	1	#N/A	#N/A	#N/A	#N/A	#N/A	#N/A	#N/A	#N/A	#N/A	#N/A	#N/A	#N/A	#N/A	#N/A	#N/A	#N/A	#N/A	#N/A	methyltransferase	#N/A	#N/A	#N/A	ANID_02165	1171	103453	104623	+	TAM domain methyltransferase	VII	PF08242.4,PF08241.5,PF08241.4,PF08242.5
TRIRE2_22004	0.00123342	7.18587	7.18587	cre1 * LL up vs QM9414 * LL	5.21345	8.52125	3.87798	1.58462	2.66746	4.3599	4.08619	1	#N/A	#N/A	#N/A	#N/A	#N/A	#N/A	#N/A	#N/A	#N/A	#N/A	#N/A	#N/A	#N/A	#N/A	#N/A	gar1	D-galacturonic acid reductase	COG0656, ARA1, Aldo/keto reductases, related to diketogulonate reductase	D-galacturonic acid reductase	NCU01906	0	0	ANID_05986	1191	69865	71055	+	glycerol dehydrogenase	I	PF00248.14,PF00248.13
TRIRE2_106647	0.00397786	2.10673	2.10673	cre1 * LL up vs QM9414 * LL	4.83745	1.61623	2.23507	0.186688	1.9385	0.647669	0.835269	1	#N/A	#N/A	#N/A	#N/A	#N/A	#N/A	#N/A	#N/A	#N/A	#N/A	#N/A	#N/A	#N/A	#N/A	#N/A	#N/A	#N/A	#N/A	orphan protein	#N/A	#N/A	#N/A	#N/A	#N/A	#N/A	#N/A	#N/A	#N/A	#N/A	#N/A
TRIRE2_61227	0.000734224	2.50353	2.50353	cre1 * LL up vs QM9414 * LL	4.55095	1.39054	22.6375	1.72921	5.66143	1.72984	0.763871	1	#N/A	#N/A	#N/A	#N/A	#N/A	#N/A	#N/A	#N/A	#N/A	#N/A	#N/A	#N/A	#N/A	#N/A	#N/A	#N/A	#N/A	#N/A	cobalamin synthesis protein	#N/A	#N/A	#N/A	ANID_10344	1914	20288	22201	+	CobW domain-containing protein	VI	PF02492.11,PF02492.12,PF07683.7,PF07683.6
TRIRE2_105860	0.00074886	3.33488	3.33488	cre1 * LL up vs QM9414 * LL	3.69727	1.95662	4.55833	0.603075	8.13163	4.30332	1.32302	1	#N/A	#N/A	#N/A	#N/A	#N/A	#N/A	#N/A	#N/A	#N/A	#N/A	#N/A	#N/A	#N/A	#N/A	#N/A	#N/A	#N/A	#N/A	unknown protein	#N/A	#N/A	#N/A	#N/A	#N/A	#N/A	#N/A	#N/A	#N/A	#N/A	#N/A
TRIRE2_43418	0.00881644	2.05059	2.05059	cre1 * LL up vs QM9414 * LL	3.40147	1.38816	1.56407	0.159577	3.22324	1.31543	1.02027	1	#N/A	#N/A	#N/A	#N/A	#N/A	#N/A	#N/A	#N/A	#N/A	#N/A	#N/A	#N/A	#N/A	#N/A	#N/A	#N/A	#N/A	#N/A	unknown protein	#N/A	#N/A	#N/A	ANID_11281	711	12399	13109	-	conserved hypothetical protein	VIII	0
TRIRE2_81328	0.00978988	3.82386	3.82386	cre1 * LL up vs QM9414 * LL	3.1088	4.59926	19.0912	7.06106	2.97454	4.40063	3.69858	1	#N/A	#N/A	#N/A	#N/A	#N/A	#N/A	#N/A	#N/A	#N/A	#N/A	#N/A	#N/A	#N/A	#N/A	#N/A	#N/A	#N/A	#N/A	unknown protein, only in fungi	#N/A	#N/A	#N/A	#N/A	#N/A	#N/A	#N/A	#N/A	#N/A	#N/A	#N/A
TRIRE2_121350	0.00434903	2.15892	2.15892	cre1 * LL up vs QM9414 * LL	3.05078	1.11965	191.725	17.5911	23.2289	8.52516	0.917515	1	#N/A	#N/A	#N/A	#N/A	#N/A	#N/A	#N/A	#N/A	#N/A	#N/A	#N/A	#N/A	#N/A	#N/A	#N/A	\N	\N	related to CipC1	unknown protein	#N/A	#N/A	#N/A	ANID_07937	487	192027	192513	-	CipC-like antibiotic response protein	II	PF12585.1
TRIRE2_71817	0.00856752	2.42374	2.42374	cre1 * LL up vs QM9414 * LL	3.00019	1.84159	0.0515283	0.00790734	4.71429	2.89375	1.53456	1	#N/A	#N/A	#N/A	#N/A	#N/A	#N/A	#N/A	#N/A	#N/A	#N/A	#N/A	#N/A	#N/A	#N/A	#N/A	#N/A	#N/A	#N/A	unknown protein	#N/A	#N/A	#N/A	#N/A	#N/A	#N/A	#N/A	#N/A	#N/A	#N/A	#N/A
TRIRE2_121605	0.000994306	2.62797	2.62797	cre1 * LL up vs QM9414 * LL	2.94471	1.08606	0.953438	0.0879113	20.3139	7.49212	0.922045	1	#N/A	#N/A	#N/A	#N/A	#N/A	#N/A	#N/A	#N/A	#N/A	#N/A	#N/A	#N/A	#N/A	#N/A	#N/A	#N/A	#N/A	#N/A	unknown protein	#N/A	#N/A	#N/A	#N/A	#N/A	#N/A	#N/A	#N/A	#N/A	#N/A	#N/A
TRIRE2_82623	0.000250236	6.08155	6.08155	cre1 * LL up vs QM9414 * LL	2.6833	2.3788	13.0478	2.89178	8.74691	7.7543	2.2163	1	#N/A	#N/A	#N/A	#N/A	#N/A	#N/A	#N/A	#N/A	#N/A	#N/A	#N/A	#N/A	#N/A	#N/A	#N/A	#N/A	#N/A	#N/A	tripeptide peptidase	NCU10306	#N/A	#N/A	ANID_07159	1882	70163	72044	-	tripeptidyl-peptidase	IV	PF09286.4,PF09286.3,PF00082.15
TRIRE2_28409	0.00759676	2.36033	2.36033	cre1 * LL up vs QM9414 * LL	2.5881	1.43171	4.87545	0.674264	3.66358	2.02666	1.38298	1	#N/A	#N/A	#N/A	#N/A	#N/A	#N/A	#N/A	#N/A	#N/A	#N/A	#N/A	#N/A	#N/A	#N/A	#N/A	#N/A	#N/A	#N/A	MFS permease	#N/A	#N/A	#N/A	#N/A	#N/A	#N/A	#N/A	#N/A	#N/A	#N/A	#N/A
TRIRE2_120702	0.0035917	4.21206	4.21206	cre1 * LL up vs QM9414 * LL	2.5088	3.01981	0.618996	0.18627	5.62159	6.76664	3.00922	1	#N/A	#N/A	#N/A	#N/A	#N/A	#N/A	#N/A	#N/A	#N/A	#N/A	#N/A	#N/A	#N/A	#N/A	#N/A	#N/A	#N/A	#N/A	unknown protein	#N/A	#N/A	#N/A	#N/A	#N/A	#N/A	#N/A	#N/A	#N/A	#N/A	#N/A
TRIRE2_56215	0.00410354	3.5461	3.5461	cre1 * LL up vs QM9414 * LL	1.67763	1.63416	0.945299	0.230201	3.45358	3.36408	2.43522	1	#N/A	#N/A	#N/A	#N/A	#N/A	#N/A	#N/A	#N/A	#N/A	#N/A	#N/A	#N/A	#N/A	#N/A	#N/A	#N/A	#N/A	#N/A	26S proteasome non-ATPase regulatory subunit 9, putative	NCU11053	0	0	ANID_11813	903	319681	320583	+	26S proteasome non-ATPase regulatory subunit Nas2	V	PF00595.17,PF00595.16
TRIRE2_111837	0.00352964	2.27943	2.27943	cre1 * LL up vs QM9414 * LL	1.42425	0.559691	28.995	2.84855	11.5728	4.54777	0.98243	1	#N/A	#N/A	#N/A	#N/A	#N/A	#N/A	#N/A	#N/A	#N/A	#N/A	#N/A	#N/A	#N/A	#N/A	#N/A	#N/A	#N/A	#N/A	Esterase/lipase/thioesterase superfamily	#N/A	#N/A	#N/A	ANID_05362	534	288403	288936	-	conserved hypothetical protein	V	0
TRIRE2_79202	0.000420713	2.34355	2.34355	cre1 * LL up vs QM9414 * LL	125.789	28.448	1.65645	0.0936544	59.4515	13.4454	0.565391	1	#N/A	#N/A	#N/A	#N/A	#N/A	#N/A	#N/A	#N/A	#N/A	#N/A	0	MSF protein, associated with cellulose signalling	0	0	0	\N	\N	hypothetical transmembrane protein belonging to major facilitator superfamily of transport proteins; associated to cellulase signal transduction (PMID: 15288024)	MFS permease, associated with cellulose signalling	#N/A	#N/A	#N/A	ANID_07240	1506	103751	105256	-	MFS transporter	IV	PF07690.9,PF07690.8
TRIRE2_22284	9.28432e-05	2.13531	2.13531	cre1 * LL up vs QM9414 * LL	117.173	14.2891	119.853	3.65398	23.5089	2.86688	0.304871	1	#N/A	#N/A	#N/A	#N/A	#N/A	#N/A	#N/A	#N/A	#N/A	#N/A	0	hyp prot	0	0	0	#N/A	#N/A	#N/A	unknown protein	NCU00326	0	0	ANID_01688	1159	302756	303914	-	calcium homeostasis protein Regucalcin	VII	PF08450.4,PF08450.5
TRIRE2_110853	4.35406e-05	2.00974	2.00974	cre1 * LL up vs QM9414 * LL	98.0638	8.42949	3.02111	0.064923	72.9059	6.26694	0.214898	1	#N/A	#N/A	#N/A	#N/A	#N/A	#N/A	#N/A	#N/A	#N/A	#N/A	0	Glutathione S-transferase	0	0	0	#N/A	#N/A	#N/A	Glutathione S-transferase	#N/A	#N/A	#N/A	ANID_03299	767	68945	69711	-	glutathione S-transferase	VI	PF00462.17,PF02798.13,PF00462.16,PF02798.12
TRIRE2_108663	7.00474e-06	4.59229	4.59229	cre1 * LL up vs QM9414 * LL	97.5126	26.2017	93.3428	6.27032	41.4272	11.1315	0.671752	1	#N/A	#N/A	#N/A	#N/A	#N/A	#N/A	#N/A	#N/A	#N/A	#N/A	0	unknown protein, only in Hypocreaceae, secreted	0	0	0	#N/A	#N/A	#N/A	SSCRP	#N/A	#N/A	#N/A	#N/A	#N/A	#N/A	#N/A	#N/A	#N/A	#N/A	#N/A
TRIRE2_108784	2.98475e-05	2.17515	2.17515	cre1 * LL up vs QM9414 * LL	69.0182	6.72484	5.67308	0.13819	22.6969	2.21149	0.243589	1	#N/A	#N/A	#N/A	#N/A	#N/A	#N/A	#N/A	#N/A	#N/A	#N/A	0	unknown Zinc-dependent oxidoreductase	0	0	0	#N/A	#N/A	#N/A	unknown Zinc-dependent oxidoreductase	NCU05887	0	0	ANID_02559	1437	148189	149625	-	oxidoreductase	VII	PF08240.5,PF08240.4
TRIRE2_43671	8.93419e-06	2.66731	2.66731	cre1 * LL up vs QM9414 * LL	58.4804	6.87647	4.19722	0.123384	11.917	1.40127	0.293965	1	#N/A	#N/A	#N/A	#N/A	#N/A	#N/A	#N/A	#N/A	#N/A	#N/A	0	ammonium permease MEA1	0	0	0	\N	ammonium permease	\N	ammonium permease MEA1	NCU03257	0	0	ANID_07463	1951	120963	122913	-	ammonium transporter MeaA	IV	PF00909.13,PF00909.14,TIGR00836
TRIRE2_54461	0.00029888	4.37009	4.37009	cre1 * LL up vs QM9414 * LL	37.9409	23.5085	3.48346	0.539595	16.3193	10.1116	1.54902	1	#N/A	#N/A	#N/A	#N/A	#N/A	#N/A	#N/A	#N/A	#N/A	#N/A	0	Permease of the major facilitator superfamily	0	0	0	#N/A	#N/A	#N/A	MFS permease	NCU09678	0	0	ANID_00993	1998	12213	14210	+	MFS transporter	VIII	PF07690.9,PF07690.8
TRIRE2_111915	0.00839379	2.19026	2.19026	cre1 * LL up vs QM9414 * LL	35.9786	17.1922	261.722	31.2655	18.6945	8.93304	1.19461	1	#N/A	#N/A	#N/A	#N/A	#N/A	#N/A	#N/A	#N/A	#N/A	#N/A	0	unknown protein, conserved	0	0	0	#N/A	#N/A	#N/A	SSCRP	NCU09691	0	0	#N/A	#N/A	#N/A	#N/A	#N/A	#N/A	#N/A	#N/A
TRIRE2_121486	2.50382e-06	39.4497	39.4497	cre1 * LL up vs QM9414 * LL	34.1415	42.4086	0.468324	0.145431	5.41661	6.72821	3.10536	1	#N/A	#N/A	#N/A	#N/A	#N/A	#N/A	#N/A	#N/A	#N/A	#N/A	0	unknown protein	0	0	0	\N	Transmembrane amino acid transporter	pfam01490, Aa_trans, Transmembrane amino acid transporter protein	unknown protein	NCU06619	mtr	Pm-N,mt,neu,neuA,neuR,neuT,pmn	ANID_11921	1535	187572	189106	+	amino acid transporter	I	PF01490.10,PF01490.11
TRIRE2_64049	0.000467742	2.80852	2.80852	cre1 * LL up vs QM9414 * LL	31.4077	10.7435	0.433553	0.0370761	21.7766	7.44908	0.855169	1	#N/A	#N/A	#N/A	#N/A	#N/A	#N/A	#N/A	#N/A	#N/A	#N/A	0	Uncharacterized conserved protein	0	0	0	#N/A	#N/A	#N/A	unknown protein	NCU05886	0	0	ANID_02562	1562	154321	155882	+	DUF895 domain membrane protein	VII	PF05978.9
TRIRE2_108781	1.58725e-05	2.30349	2.30349	cre1 * LL up vs QM9414 * LL	30.6753	2.97532	39.2605	0.952007	27.1305	2.6315	0.242485	1	#N/A	#N/A	#N/A	#N/A	#N/A	#N/A	#N/A	#N/A	#N/A	#N/A	0	DSZ1-family protein, xenobiotic monooxygenase	0	0	0	#N/A	#N/A	#N/A	xenobiotic compound monoounknown proteingenase, DszA family	NCU05888	0	0	#N/A	#N/A	#N/A	#N/A	#N/A	#N/A	#N/A	#N/A
TRIRE2_122579	0.00248115	2.05432	2.05432	cre1 * LL up vs QM9414 * LL	28.6677	7.69621	62.4722	4.19287	2.69049	0.722298	0.671158	1	#N/A	#N/A	#N/A	#N/A	#N/A	#N/A	#N/A	#N/A	#N/A	#N/A	0	unknown protein, secreted 4 TM, in Sordariomycetes	0	0	0	#N/A	#N/A	#N/A	unknown protein, 4TM	#N/A	#N/A	#N/A	#N/A	#N/A	#N/A	#N/A	#N/A	#N/A	#N/A	#N/A
TRIRE2_22110	0.000906097	2.88002	2.88002	cre1 * LL up vs QM9414 * LL	28.6102	12.3187	16.3203	1.75677	23.7178	10.2122	1.07643	1	#N/A	#N/A	#N/A	#N/A	#N/A	#N/A	#N/A	#N/A	#N/A	#N/A	0	Flavin-containing monooxygenase	0	0	0	#N/A	#N/A	#N/A	Flavin-containing monooxygenase	NCU09456	0	0	ANID_03043	1568	677933	679500	+	dimethylaniline monooxygenase	VI	PF00743.12,PF07992.7
TRIRE2_55887	0.000108634	4.07204	4.07204	cre1 * LL up vs QM9414 * LL	27.6616	12.0135	126.965	13.7852	19.391	8.42152	1.08575	1	#N/A	#N/A	#N/A	#N/A	#N/A	#N/A	#N/A	#N/A	#N/A	#N/A	0	unknown conserved protein, secreted	0	0	0	#N/A	#N/A	#N/A	unknown protein, secreted	NCU07703	0	0	ANID_02112	1337	355464	356800	+	conserved hypothetical protein	VII	PF10282.1,PF10282.2
TRIRE2_80019	0.000133093	2.08375	2.08375	cre1 * LL up vs QM9414 * LL	27.0611	3.37949	35.9695	1.123	11.2498	1.40492	0.312209	1	#N/A	#N/A	#N/A	#N/A	#N/A	#N/A	#N/A	#N/A	#N/A	#N/A	0	short-chain dehydrogenase/reductase	0	0	0	#N/A	#N/A	#N/A	short-chain dehydrogenase/reductase	#N/A	#N/A	#N/A	ANID_06314	1108	230595	231702	+	short-chain dehydrogenase/reductase	I	PF00106.17,PF00106.18,PF08659.3
TRIRE2_103039	1.65217e-05	7.42196	7.42196	cre1 * LL up vs QM9414 * LL	26.5389	14.9917	23.6945	3.34623	32.1588	18.1663	1.41224	1	#N/A	#N/A	#N/A	#N/A	#N/A	#N/A	#N/A	#N/A	#N/A	#N/A	0	unique protein, secreted, HTG, contains S51 protease domain	0	0	0	#N/A	#N/A	#N/A	peptidase S41	#N/A	#N/A	#N/A	#N/A	#N/A	#N/A	#N/A	#N/A	#N/A	#N/A	#N/A
TRIRE2_79738	0.000799781	3.11534	3.11534	cre1 * LL up vs QM9414 * LL	22.558	10.8228	7.23339	0.867599	21.6489	10.3866	1.19944	1	#N/A	#N/A	#N/A	#N/A	#N/A	#N/A	#N/A	#N/A	#N/A	#N/A	0	Zinc-binding oxidoreductase	0	0	0	#N/A	#N/A	#N/A	Zinc-binding oxidoreductase	#N/A	#N/A	#N/A	#N/A	#N/A	#N/A	#N/A	#N/A	#N/A	#N/A	#N/A
TRIRE2_122448	0.000102017	2.97722	2.97722	cre1 * LL up vs QM9414 * LL	19.6568	5.0743	245.024	15.8129	18.2902	4.7215	0.64536	1	#N/A	#N/A	#N/A	#N/A	#N/A	#N/A	#N/A	#N/A	#N/A	#N/A	0	FOG: Zn-finger	0	0	0	#N/A	#N/A	#N/A	C2H2 transcription factor	NCU04630	0	0	#N/A	#N/A	#N/A	#N/A	#N/A	#N/A	#N/A	#N/A
TRIRE2_52476	0.00462616	2.52074	2.52074	cre1 * LL up vs QM9414 * LL	18.0979	9.7839	221.162	29.8906	11.5357	6.2363	1.35153	1	#N/A	#N/A	#N/A	#N/A	#N/A	#N/A	#N/A	#N/A	#N/A	#N/A	0	hypothetical protein, conserved	0	0	0	#N/A	#N/A	#N/A	unknown protein	#N/A	#N/A	#N/A	#N/A	#N/A	#N/A	#N/A	#N/A	#N/A	#N/A	#N/A
TRIRE2_33827	0.000801101	3.94213	3.94213	cre1 * LL up vs QM9414 * LL	17.8709	12.4997	84.2869	14.7385	10.9048	7.62727	1.74861	1	#N/A	#N/A	#N/A	#N/A	#N/A	#N/A	#N/A	#N/A	#N/A	#N/A	0	abundant conserved protein, secreted	0	0	0	#N/A	#N/A	#N/A	unknown protein	NCU09765	0	0	ANID_00493	608	352429	353036	+	surface protein 1	VIII	0
TRIRE2_109239	0.000538056	3.32604	3.32604	cre1 * LL up vs QM9414 * LL	16.6105	7.99215	0.161286	0.0194007	6.2596	3.0118	1.20287	1	#N/A	#N/A	#N/A	#N/A	#N/A	#N/A	#N/A	#N/A	#N/A	#N/A	0	unknown conserved protein, only in Aspergilli	0	0	0	#N/A	#N/A	#N/A	unknown protein, only in Aspergilli	#N/A	#N/A	#N/A	#N/A	#N/A	#N/A	#N/A	#N/A	#N/A	#N/A	#N/A
TRIRE2_76620	3.73309e-05	3.25535	3.25535	cre1 * LL up vs QM9414 * LL	15.7771	3.73859	12.8005	0.758314	6.2504	1.48111	0.592408	1	#N/A	#N/A	#N/A	#N/A	#N/A	#N/A	#N/A	#N/A	#N/A	#N/A	0	Glycerol-3-phosphate dehydrogenase	0	0	0	\N	glycerol-3-phosphate dehydrogenase	\N	Glycerol-3-phosphate dehydrogenase	NCU05454	0	0	ANID_01396	2272	63869	66140	-	glycerol-3-phosphate dehydrogenase	VIII	PF01266.17,PF00890.17,PF01266.16
TRIRE2_59333	0.00135997	3.47318	3.47318	cre1 * LL up vs QM9414 * LL	14.9437	10.0159	0.317461	0.0531939	13.8224	9.26435	1.67561	1	#N/A	#N/A	#N/A	#N/A	#N/A	#N/A	#N/A	#N/A	#N/A	#N/A	0	Permease of the major facilitator superfamily	0	0	0	#N/A	#N/A	#N/A	MFS permease	NCU09039	0	0	ANID_04106	2124	55910	58033	-	conserved hypothetical protein	II	PF07690.9,PF07690.8
TRIRE2_124296	3.8073e-06	10.5678	10.5678	cre1 * LL up vs QM9414 * LL	14.3473	8.04772	2.09243	0.293423	28.3541	15.9044	1.40231	1	#N/A	#N/A	#N/A	#N/A	#N/A	#N/A	#N/A	#N/A	#N/A	#N/A	0	Alkyl hydroperoxide reductase, thiol specific antioxidant and related enzymes	0	0	0	#N/A	#N/A	#N/A	orphan protein	#N/A	#N/A	#N/A	#N/A	#N/A	#N/A	#N/A	#N/A	#N/A	#N/A	#N/A
TRIRE2_68608	0.000178852	3.57628	3.57628	cre1 * LL up vs QM9414 * LL	13.3442	5.40873	17.0594	1.72865	20.8315	8.44354	1.01331	1	#N/A	#N/A	#N/A	#N/A	#N/A	#N/A	#N/A	#N/A	#N/A	#N/A	0	Thiazole biosynthetic enzyme, mitochondrial precursor (Stress-inducible protein sti35)	0	0	0	thi4	Thiazole biosynthetic enzyme	\N	Thiazole biosynthetic enzyme (Stress-inducible protein sti35)	NCU06110	0	0	ANID_03928	1554	77342	78895	-	thiazole biosynthetic enzyme	II	PF05834.5,PF01266.17,TIGR00292,PF01946.9,PF01946.10
TRIRE2_80863	0.00790434	2.61079	2.61079	cre1 * LL up vs QM9414 * LL	12.4281	8.70716	19.1656	3.35688	3.82168	2.67749	1.75151	1	#N/A	#N/A	#N/A	#N/A	#N/A	#N/A	#N/A	#N/A	#N/A	#N/A	0	Duf895 10 TM domain protein	0	0	0	#N/A	#N/A	#N/A	unknown protein	NCU09771	0	0	ANID_01427	1968	67575	69542	-	DUF895 domain membrane protein	VII	PF07690.9,PF05978.9,PF07690.8
TRIRE2_67024	0.000447537	2.20641	2.20641	cre1 * LL up vs QM9414 * LL	12.051	2.39237	57.9014	2.87366	9.15708	1.81787	0.496302	1	#N/A	#N/A	#N/A	#N/A	#N/A	#N/A	#N/A	#N/A	#N/A	#N/A	0	unknown conserved protein	0	0	0	#N/A	#N/A	#N/A	unknown protein	NCU00321	0	0	ANID_06116	996	242296	243291	-	conserved hypothetical protein	I	0
TRIRE2_60337	0.000820517	2.29114	2.29114	cre1 * LL up vs QM9414 * LL	11.7317	3.01754	1.09647	0.070507	18.043	4.64089	0.643034	1	#N/A	#N/A	#N/A	#N/A	#N/A	#N/A	#N/A	#N/A	#N/A	#N/A	0	hypothetical protein	0	0	0	#N/A	#N/A	#N/A	unknown protein	#N/A	#N/A	#N/A	#N/A	#N/A	#N/A	#N/A	#N/A	#N/A	#N/A	#N/A
TRIRE2_68924	0.00012537	8.35591	8.35591	cre1 * LL up vs QM9414 * LL	11.2123	11.5348	171.01	43.9824	9.5486	9.82329	2.57192	1	#N/A	#N/A	#N/A	#N/A	#N/A	#N/A	#N/A	#N/A	#N/A	#N/A	0	cyclopropane/fatty acid synthase; plant related	0	0	0	#N/A	#N/A	#N/A	cyclopropane/fatty acid synthase; plant related	NCU05216	0	0	#N/A	#N/A	#N/A	#N/A	#N/A	#N/A	#N/A	#N/A
TRIRE2_69563	0.00132215	5.8808	5.8808	cre1 * LL up vs QM9414 * LL	10.2187	13.7545	12.0512	4.05527	5.32945	7.17351	3.36503	1	#N/A	#N/A	#N/A	#N/A	#N/A	#N/A	#N/A	#N/A	#N/A	#N/A	0	Permease of the major facilitator superfamily	0	0	0	#N/A	#N/A	#N/A	MFS permease	NCU07820	0	0	ANID_04109	2067	63662	65728	-	pantothenate transporter	II	PF07690.9,PF07690.8
TRIRE2_124084	0.00855973	2.0481	2.0481	cre1 * LL up vs QM9414 * LL	9.62684	3.87368	22.8825	2.30189	5.24192	2.10926	1.00596	1	#N/A	#N/A	#N/A	#N/A	#N/A	#N/A	#N/A	#N/A	#N/A	#N/A	0	unknown protein	0	0	0	#N/A	#N/A	#N/A	unknown protein	NCU03847	0	0	ANID_00825	941	122075	123015	-	conserved hypothetical protein	VIII	0
TRIRE2_105287	0.00248073	2.07064	2.07064	cre1 * LL up vs QM9414 * LL	9.27382	2.5446	4.96214	0.340385	1.86349	0.511316	0.685963	1	#N/A	#N/A	#N/A	#N/A	#N/A	#N/A	#N/A	#N/A	#N/A	#N/A	0	only in Chaetomium and bacteria (glyoxalase?)	0	0	0	#N/A	#N/A	#N/A	unknown protein	#N/A	#N/A	#N/A	#N/A	#N/A	#N/A	#N/A	#N/A	#N/A	#N/A	#N/A
TRIRE2_44987	0.000254044	2.34084	2.34084	cre1 * LL up vs QM9414 * LL	9.13998	1.80555	51.0231	2.51982	11.977	2.36598	0.49386	1	#N/A	#N/A	#N/A	#N/A	#N/A	#N/A	#N/A	#N/A	#N/A	#N/A	0	ERG25 methylsterol desaturase, SUR2-type hydroxylase/desaturase, catalytic region	0	0	0	\N	sterol desaturase-like protein	homologous to ERG25 C-4 methylsterol oxidase; catalyzes the first step in the removal of the two C-4 methyl groups of 4,4-dimethylzymosterol (by similarity)	ERG25 methylsterol desaturase, SUR2-type hydroxylase/desaturase, catalytic region	NCU06402	0	0	ANID_06973	1379	5039	6417	-	C-4 methyl sterol oxidase Erg25	IV	PF04116.6,PF04116.5
TRIRE2_121620	0.0015984	4.12506	4.12506	cre1 * LL up vs QM9414 * LL	8.87071	8.07656	5.56989	1.26781	20.738	18.8815	2.27619	1	#N/A	#N/A	#N/A	#N/A	#N/A	#N/A	#N/A	#N/A	#N/A	#N/A	0	NMT1 thiamine biosynthesis protein	0	0	0	nmt1	thiamine biosynthesis transporter	\N	NMT1 thiamine biosynthesis protein	NCU09345	nmt-1	0	ANID_08009	1575	32534	34108	-	thiamine biosynthesis protein	II	PF09084.3,PF09084.4
TRIRE2_76238	0.002385	2.86608	2.86608	cre1 * LL up vs QM9414 * LL	8.84295	5.01644	0.455104	0.064543	4.86975	2.76252	1.4182	1	#N/A	#N/A	#N/A	#N/A	#N/A	#N/A	#N/A	#N/A	#N/A	#N/A	0	plasma membrane H+ ATPase	0	0	0	#N/A	#N/A	#N/A	plasma membrane H+ ATPase	#N/A	#N/A	#N/A	ANID_04859	3623	21715	25337	+	plasma membrane H(+)ATPase	III	PF00702.19,TIGR01647,PF00702.18,PF00690.19,PF00122.12,PF00690.18,PF00122.13,TIGR01494
TRIRE2_69863	0.000155516	2.90401	2.90401	cre1 * LL up vs QM9414 * LL	7.726	2.11559	16.5721	1.13448	11.0745	3.03251	0.684568	1	#N/A	#N/A	#N/A	#N/A	#N/A	#N/A	#N/A	#N/A	#N/A	#N/A	0	Amidase	0	0	0	\N	amidase	pfam01425, Amidase	Amidase	NCU08719	0	0	#N/A	#N/A	#N/A	#N/A	#N/A	#N/A	#N/A	#N/A
TRIRE2_123084	0.000124237	28.8314	28.8314	cre1 * LL up vs QM9414 * LL	7.67091	19.7402	56.3282	36.2385	32.8538	84.5453	6.43345	1	#N/A	#N/A	#N/A	#N/A	#N/A	#N/A	#N/A	#N/A	#N/A	#N/A	0	(chloro)peroxidase	0	0	0	\N	dehyrdogenase/reductase domain-containing protein	contains dehyrdogenase/reductase domain	chloroperoxidase	NCU02335	0	0	ANID_01548	861	55018	55878	+	short-chain dehydrogenase	VII	0
TRIRE2_111923	0.00369153	2.05058	2.05058	cre1 * LL up vs QM9414 * LL	7.62579	2.3097	5.86088	0.443787	7.71032	2.3353	0.757201	1	#N/A	#N/A	#N/A	#N/A	#N/A	#N/A	#N/A	#N/A	#N/A	#N/A	0	unknown Sordariomycete protein	0	0	0	#N/A	#N/A	#N/A	unknown protein	#N/A	#N/A	#N/A	#N/A	#N/A	#N/A	#N/A	#N/A	#N/A	#N/A	#N/A
TRIRE2_72922	0.000444812	4.62605	4.62605	cre1 * LL up vs QM9414 * LL	7.58078	5.62865	0.539265	0.1001	4.13188	3.06788	1.85622	1	#N/A	#N/A	#N/A	#N/A	#N/A	#N/A	#N/A	#N/A	#N/A	#N/A	0	GABA permease, 12 TM	0	0	0	\N	GABA permease	COG0531, PotE, Amino acid transporters	amino acid permease (GABA)	NCU00648	0	0	#N/A	#N/A	#N/A	#N/A	#N/A	#N/A	#N/A	#N/A
TRIRE2_77288	0.00129426	2.64955	2.64955	cre1 * LL up vs QM9414 * LL	7.38239	2.98704	5.10127	0.516014	1.95529	0.791142	1.01154	1	#N/A	#N/A	#N/A	#N/A	#N/A	#N/A	#N/A	#N/A	#N/A	#N/A	0	Thioredoxin reductase	0	0	0	#N/A	#N/A	#N/A	Thioredoxin reductase	#N/A	#N/A	#N/A	ANID_08218	1344	17830	19173	+	sulphydryl oxidase Sox patent-A1-Aspergillus niger	II	PF07992.6,PF07992.7
TRIRE2_21876	1.25155e-05	6.99291	6.99291	cre1 * LL up vs QM9414 * LL	6.92103	3.4534	2.41779	0.301603	28.9357	14.4381	1.24743	1	#N/A	#N/A	#N/A	#N/A	#N/A	#N/A	#N/A	#N/A	#N/A	#N/A	0	Zinc-binding oxidoreductase	0	0	0	#N/A	#N/A	#N/A	Zinc-binding oxidoreductase	#N/A	#N/A	#N/A	#N/A	#N/A	#N/A	#N/A	#N/A	#N/A	#N/A	#N/A
TRIRE2_123382	4.53606e-05	2.287	2.287	cre1 * LL up vs QM9414 * LL	6.91877	0.843546	23.0058	0.701224	21.1653	2.5805	0.304803	1	#N/A	#N/A	#N/A	#N/A	#N/A	#N/A	#N/A	#N/A	#N/A	#N/A	0	subtilisin-type serine protease	0	0	0	#N/A	#N/A	#N/A	Coproporphyrinogen III oxidase	NCU01546	0	0	ANID_05130	1592	91619	93210	-	coproporphyrinogen III oxidase	V	PF01218.11,PF01218.10
TRIRE2_119826	0.000567746	2.81572	2.81572	cre1 * LL up vs QM9414 * LL	5.91392	2.14244	9.13214	0.827076	2.97154	1.0765	0.905676	1	#N/A	#N/A	#N/A	#N/A	#N/A	#N/A	#N/A	#N/A	#N/A	#N/A	0	Transcription factor MEIS1 and related HOX domain proteins	0	0	0	#N/A	#N/A	#N/A	C2H2 transcriptional regulator	#N/A	#N/A	#N/A	#N/A	#N/A	#N/A	#N/A	#N/A	#N/A	#N/A	#N/A
TRIRE2_112034	0.000174764	2.01333	2.01333	cre1 * LL up vs QM9414 * LL	5.56107	0.675761	0.0650999	0.00197767	13.2301	1.60768	0.303791	1	#N/A	#N/A	#N/A	#N/A	#N/A	#N/A	#N/A	#N/A	#N/A	#N/A	0	Uncharacterized conserved protein	0	0	0	#N/A	#N/A	#N/A	unknown protein	#N/A	#N/A	#N/A	ANID_10332	1494	13784	15277	+	conserved hypothetical protein	VI	PF07690.9,PF05978.9,PF07690.8
TRIRE2_81122	0.00537696	2.50723	2.50723	cre1 * LL up vs QM9414 * LL	4.80213	2.69892	0.337172	0.0473749	11.4456	6.43273	1.40507	1	#N/A	#N/A	#N/A	#N/A	#N/A	#N/A	#N/A	#N/A	#N/A	#N/A	0	unknown protein, 4 TM, only in Sordariomycetes	0	0	0	#N/A	#N/A	#N/A	unknown protein, 4 TM, only in Sordariomycetes	#N/A	#N/A	#N/A	#N/A	#N/A	#N/A	#N/A	#N/A	#N/A	#N/A	#N/A
TRIRE2_102851	0.00108986	2.79421	2.79421	cre1 * LL up vs QM9414 * LL	4.46158	1.91044	19.4267	2.07961	9.87117	4.22681	1.07049	1	#N/A	#N/A	#N/A	#N/A	#N/A	#N/A	#N/A	#N/A	#N/A	#N/A	0	unknown secreted protein, only in Magnaporthe and Chaetomium	0	0	0	#N/A	#N/A	#N/A	SSCRP	#N/A	#N/A	#N/A	#N/A	#N/A	#N/A	#N/A	#N/A	#N/A	#N/A	#N/A
TRIRE2_121230	0.00127145	2.33287	2.33287	cre1 * LL up vs QM9414 * LL	3.8489	1.17096	23.4347	1.7824	8.03901	2.44572	0.760579	1	#N/A	#N/A	#N/A	#N/A	#N/A	#N/A	#N/A	#N/A	#N/A	#N/A	0	unknown protein, relted to Leishmannia proteophosphoglycan	0	0	0	\N	squalene monooxygenase-like protein	\N	orphan protein	NCU08280	0	0	ANID_11008	1509	42688	44196	-	squalene epoxidase	IV	PF08491.2,PF08491.3,PF01266.17,PF01494.12
TRIRE2_104261	0.00893159	2.52081	2.52081	cre1 * LL up vs QM9414 * LL	3.76925	2.56193	0.0541719	0.00920507	0.994059	0.675655	1.69923	1	#N/A	#N/A	#N/A	#N/A	#N/A	#N/A	#N/A	#N/A	#N/A	#N/A	0	N-acetyltransferase activity	0	0	0	#N/A	#N/A	#N/A	GCN5-related N-acetyltransferase	#N/A	#N/A	#N/A	#N/A	#N/A	#N/A	#N/A	#N/A	#N/A	#N/A	#N/A
TRIRE2_34297	0.00239339	4.32392	4.32392	cre1 * LL up vs QM9414 * LL	3.40025	3.73377	0.0354234	0.00972448	3.51516	3.85994	2.74521	1	#N/A	#N/A	#N/A	#N/A	#N/A	#N/A	#N/A	#N/A	#N/A	#N/A	0	Stress responsive protein	0	0	0	#N/A	#N/A	#N/A	SSCRP	NCU06682	0	0	ANID_12426	672	4887	5558	-	hydrophobic protein LTI6A	Unmapped scaffolds	PF01679.10,PF01679.9
TRIRE2_68941	0.00112324	4.13775	4.13775	cre1 * LL up vs QM9414 * LL	3.38395	2.79184	2.49558	0.514727	4.64084	3.8288	2.06256	1	#N/A	#N/A	#N/A	#N/A	#N/A	#N/A	#N/A	#N/A	#N/A	#N/A	0	Glutathione S-transferase	0	0	0	#N/A	#N/A	#N/A	Glutathione S-transferase	#N/A	#N/A	#N/A	ANID_00401	959	60050	61008	+	glutathione S-transferase	VIII	0
TRIRE2_108655	0.000409628	5.10903	5.10903	cre1 * LL up vs QM9414 * LL	3.33679	2.74803	17.0058	3.50131	19.1639	15.7825	2.05889	1	#N/A	#N/A	#N/A	#N/A	#N/A	#N/A	#N/A	#N/A	#N/A	#N/A	0	unknown conserved protein, secreted	0	0	0	#N/A	#N/A	#N/A	unknown protein, secreted	#N/A	#N/A	#N/A	#N/A	#N/A	#N/A	#N/A	#N/A	#N/A	#N/A	#N/A
TRIRE2_105342	0.00645551	2.94556	2.94556	cre1 * LL up vs QM9414 * LL	2.52726	2.08909	0.00224947	0.000464867	5.07985	4.19912	2.06656	1	#N/A	#N/A	#N/A	#N/A	#N/A	#N/A	#N/A	#N/A	#N/A	#N/A	0	Iron/ascorbate family oxidoreductases	0	0	0	#N/A	#N/A	#N/A	Iron/ascorbate family oxidoreductases	#N/A	#N/A	#N/A	#N/A	#N/A	#N/A	#N/A	#N/A	#N/A	#N/A	#N/A
TRIRE2_81525	0.00245707	2.44405	2.44405	cre1 * LL up vs QM9414 * LL	2.05964	0.849396	0.0344155	0.00354823	4.31786	1.78068	1.031	1	#N/A	#N/A	#N/A	#N/A	#N/A	#N/A	#N/A	#N/A	#N/A	#N/A	0	isoflavone reductase	0	0	0	#N/A	#N/A	#N/A	isoflavone reductase	#N/A	#N/A	#N/A	ANID_09181	1049	38006	39054	-	conserved hypothetical protein	IV	PF05368.6
TRIRE2_123251	0.000772993	3.0933	3.0933	cre1 * LL up vs QM9414 * LL	2.0329	0.954071	0.364475	0.0427634	17.2677	8.10397	1.17329	1	#N/A	#N/A	#N/A	#N/A	#N/A	#N/A	#N/A	#N/A	#N/A	#N/A	0	Oxidoreductase FAD/NAD(P)-binding	0	0	0	\N	flavohemoglobin	\N	flavohemoglobin	#N/A	#N/A	#N/A	#N/A	#N/A	#N/A	#N/A	#N/A	#N/A	#N/A	#N/A
TRIRE2_81819	0.00498499	6.05521	6.05521	cre1 * LL up vs QM9414 * LL	1.42064	2.9877	0.105887	0.0556716	6.22842	13.0987	5.25765	1	#N/A	#N/A	#N/A	#N/A	#N/A	#N/A	#N/A	#N/A	#N/A	#N/A	0	unknown protein, only in Chaetomium and Hypocrea	0	0	0	#N/A	#N/A	#N/A	unknown protein	#N/A	#N/A	#N/A	#N/A	#N/A	#N/A	#N/A	#N/A	#N/A	#N/A	#N/A

## Sheet: down LL
Genes 2fold downregulated in ∆cre1 compared to wildtype in light (p-value 0.01; FDR)
													Schmoll et al., 2016 MMBR annotation Trichoderma										Annotation Trichoderma					JGI TRE annotation (user curation)			Druzhinina et al., 2016	Annotation Neurospora crassa (BROAD)			Annotation Aspergillus nidulans (Broad)
Probeset ID	p-value(cre1 * LL vs. QM9414 * LL)	Ratio(cre1 * LL vs. QM9414 * LL)	Fold-Change(cre1 * LL vs. QM9414 * LL)	Fold-Change(cre1 * LL vs. QM9414 * LL) (Description)	F(strain)	SS(strain)	F(light condition)	SS(light condition)	F(strain * light condition)	SS(strain * light condition)	SS(Error)	F(Error)	TOPIC	gene name	alternative topic	group	subgroup	description	T atro	T virens	N crassa	S cerevisiae	Gene name	Description	Specification	group	topic	name	defline	description	annotation	LOCUS NCR	SYMBOL	SYNOYM	LOCUS ANID	LENGTH	START	STOP	STRAND	NAME	CHROMOSOME	OPERON
TRIRE2_73516	1.59859e-05	0.215673	-4.63666	cre1 * LL down vs QM9414 * LL	26.6252	8.7422	355.707	29.1985	16.5174	5.42337	0.820858	1	Asexual development	ccg-1	Asexual development	Orthologues of Neurospora crassa ccg genes involved in asexual reproduction	0	N.crassa GRG-1 - glucose-repressible gene-1 protein	52968	229103	NCU03753	0	#N/A	#N/A	#N/A	#N/A	#N/A	#N/A	#N/A	#N/A	Grg1 Glucose repressible protein	NCU03753	ccg-1	0	ANID_09285	548	149001	149548	-	conserved hypothetical protein	VIII	PF11034.1
TRIRE2_78713	0.00867245	0.476859	-2.09706	cre1 * LL down vs QM9414 * LL	15.5835	6.72243	124.188	13.3931	3.69836	1.5954	1.07845	1	CAZymes	0	CAZymes	Glycoside hydrolase	Glycoside hydrolase family72	candidate b-1,3-glucanosyltransferase	153706	40106	NCU06850	YLR343W	0	candidate b-1,3-glucanosyltransferase	GH family 72	Glycoside hydrolase	CAZys	#N/A	#N/A	#N/A	GH72 ߀-(1-3) glucanosyltransferase	NCU06850	gel-5	0	#N/A	#N/A	#N/A	#N/A	#N/A	#N/A	#N/A	#N/A
TRIRE2_27395	0.00132408	0.34952	-2.86107	cre1 * LL down vs QM9414 * LL	12.1373	5.75371	5.22447	0.619165	33.1869	15.7322	1.18513	1	CAZymes	0	CAZymes	Glycoside hydrolase	Glycoside hydrolase family76	candidate a-glycosidase	41669	50852	NCU03215	YKL046C	0	candidate a-glycosidase	GH family 76	Glycoside hydrolase	CAZys	\N	Glycoside Hydrolase Family 76	related to a bacterial a-1,6-mannanase	GH76 ?-1,6-mannanase	NCU03215	0	0	ANID_04504	1962	107579	109540	-	glycosyl hydrolase	III	PF03663.7
TRIRE2_65333	0.00553253	0.382405	-2.61503	cre1 * LL down vs QM9414 * LL	5.30285	3.29133	34.3352	5.32773	5.84589	3.62838	1.55168	1	CAZymes	0	CAZymes	Glycoside hydrolase	Glycoside hydrolase family15	candidate a-glycosidase distantly related to glucoamylase and a,a-trehalase	226203	146304	NCU03098	0	0	candidate a-glycosidase distantly related to glucoamylase and a,a-trehalase	GH family 15	Glycoside hydrolase	CAZys	\N	Glycoside Hydrolase Family 15	candidate a-glycosidase;possible trehalase	GH15 alpha-glycosidase, possible trehalase	NCU03098	0	0	#N/A	#N/A	#N/A	#N/A	#N/A	#N/A	#N/A	#N/A
TRIRE2_41248	0.00361028	0.461853	-2.16519	cre1 * LL down vs QM9414 * LL	25.181	8.76254	156.441	13.6096	2.56738	0.893399	0.869954	1	CAZymes	0	CAZymes	Carbohydrate esterase	Carbohydrate esterase family3	0	161136	4556	NCU04526	YBR084W	0	0	CE family 3	Carbohydrate esterase	CAZys	#N/A	#N/A	#N/A	CE3 acetyl xylan esterase	#N/A	#N/A	#N/A	ANID_08314	4987	35568	40554	-	conserved hypothetical protein	Unmapped scaffolds	PF01839.15,PF00657.14,PF01839.16,PF00657.15
TRIRE2_70630	0.00204034	0.38933	-2.56852	cre1 * LL down vs QM9414 * LL	4.87025	2.11415	3.07286	0.333479	5.45157	2.3665	1.08524	1	CAZymes	0	CAZymes	Carbohydrate esterase	Carbohydrate esterase family1	0	300671	83194	NCU07001	YNL277W	0	0	CE family 1	Carbohydrate esterase	CAZys	#N/A	#N/A	#N/A	homoserine acetyltransferase family protein	#N/A	#N/A	#N/A	ANID_00875	1338	30267	31604	-	homoserine acetyltransferase	VIII	PF00561.13,PF00561.12
TRIRE2_79606	0.00292376	0.414339	-2.41348	cre1 * LL down vs QM9414 * LL	4.35255	1.8421	12.0084	1.27056	14.2593	6.03486	1.05806	1	CAZymes	0	CAZymes	Glycoside hydrolase	Glycoside hydrolase family115	0	87387	45439	NCU06143	0	0	0	GH family 115	Glycoside hydrolase	CAZys	#N/A	#N/A	#N/A	GH115 xylan-?-1,2-glucuronidase or ?-(4-O-methyl)-glucuronidase	NCU06143	0	0	ANID_09329	3207	275372	278578	-	conserved hypothetical protein	VIII	0
TRIRE2_121136	0.000211544	0.407172	-2.45597	cre1 * LL down vs QM9414 * LL	4.61691	0.97105	51.8981	2.72886	8.31385	1.74861	0.525812	1	CAZymes	0	CAZymes	Glycoside hydrolase	Glycoside hydrolase family99	0	35373	28185	0	0	0	0	GH family 99	Glycoside hydrolase	CAZys	#N/A	#N/A	#N/A	orphan protein	#N/A	#N/A	#N/A	#N/A	#N/A	#N/A	#N/A	#N/A	#N/A	#N/A	#N/A
TRIRE2_56830	0.00020869	0.379907	-2.63222	cre1 * LL down vs QM9414 * LL	2.39386	0.58213	1.40705	0.0855403	16.2174	3.94369	0.607941	1	CAZymes	0	CAZymes	Carbohydrate esterase	Carbohydrate esterase family10	0	211546	44633	NCU02679	0	0	0	CE family 10	Carbohydrate esterase	CAZys	#N/A	#N/A	#N/A	dipeptidyl peptidase 5	NCU02679	0	0	#N/A	#N/A	#N/A	#N/A	#N/A	#N/A	#N/A	#N/A
TRIRE2_121839	0.00636576	0.390505	-2.56078	cre1 * LL down vs QM9414 * LL	29.2856	18.2519	3.15815	0.492069	1.96412	1.22411	1.55809	1	heat shock proteins	0	heat shock proteins	HSP70 family	0	hypothetical protein, related to hsp70, related to S. cerevisiae SSB1p and to N. crassa hypothetical protein	31008	82586	NCU01499	YNL209W	0	hypothetical protein, related to hsp70	0	HSP 70	Heat shock proteins	\N	\N	related to heat shock protein hsp70	HSP70	#N/A	#N/A	#N/A	ANID_00587	2070	663115	665184	-	conserved hypothetical protein	VIII	PF00012.13
TRIRE2_103694	0.00146792	0.303467	-3.29525	cre1 * LL down vs QM9414 * LL	4.829	3.03617	20.0179	3.14649	22.4387	14.108	1.57184	1	Heterotrimeric G-protein pathway	0	Heterotrimeric G-protein pathway	GPCRs	7-TM receptor	PTH11-like	130873	54271	NCU05307	0	0	hypothetical G-protein coupled receptor, PTH11 like (implicated in pathogenesis in M. grisea)	0	G-proteins	signal transduction	\N	GPCR protein, PTH11-type	hypothetical GPCR, related to M. grisea PTH11	PTH11 GPCR	NCU05307	0	0	ANID_00751	1686	78794	80479	-	conserved hypothetical protein	VIII	0
TRIRE2_60270	2.09925e-05	0.438979	-2.27801	cre1 * LL down vs QM9414 * LL	12.9027	1.29973	16.3967	0.412925	63.2073	6.36708	0.251833	1	RNAi	ago2	RNAi	0	0	QDE-2 - post-transcriptional gene silencing protein QDE-2	20708	181363	NCU04730	0	#N/A	#N/A	#N/A	#N/A	#N/A	#N/A	#N/A	#N/A	QDE-2 - post-transcriptional gene silencing protein QDE-2	#N/A	#N/A	#N/A	ANID_01519	3444	18263	21706	+	RNA interference and gene silencing protein	VII	PF02171.9,PF08699.2,PF08699.3,PF02170.15,PF02170.14,PF02171.10
TRIRE2_122284	0.000160327	0.433954	-2.30439	cre1 * LL down vs QM9414 * LL	23.5202	3.97967	59.5078	2.51721	12.5591	2.12502	0.423005	1	Secondary metabolism	vel1	Photobiology	Cluster expression	Velvet protein complex	0	42972	164251	NCU01731	0	VEL1	velvet protein, related to the red and blue light sensing protein velvet (veA) in A. nidulans	0	SEX	signal transduction	\N	red and blue light sensing protein	related to the red and blue light sensing protein velvet in A. nidulans	vel1, velvet protein	NCU01731	ve-1	0	ANID_01052	2332	25186	27517	+	conserved hypothetical protein	VIII	PF11754.1
TRIRE2_123697	7.75353e-06	0.265532	-3.76602	cre1 * LL down vs QM9414 * LL	14.6585	3.04943	0.451639	0.0234888	23.271	4.84111	0.520079	1	Sexual development	MSC1	Sexual development	meiotic recombination	others	Mutant is defective in directing meiotic recombination events to homologous chromatids,	151996	72979	NCU04415	YML128C	0	Protein of unknown function; mutant is defective in directing meiotic recombination events to homologous chromatids; the authentic, non-tagged protein is detected in highly purified mitochondria and is phosphorylated	0	0	Sexual development	#N/A	#N/A	#N/A	MSC1, involved in meiotic recombination	NCU04415	0	0	ANID_04940	1962	275618	277579	-	conserved hypothetical protein	III	PF10281.1,PF10281.2
TRIRE2_73654	3.13602e-05	0.401438	-2.49104	cre1 * LL down vs QM9414 * LL	21.8909	2.97673	181.377	6.16592	6.29866	0.856495	0.339951	1	Transcription factors	0	Asexual development	bZIP	0	conserved hypothetical protein	182347	212339	NCU00499	YNL167C	0	The basic-leucine zipper (bZIP) transcription factors are proteins that contain a basic region mediating sequence-specific DNA-binding followed by a leucine zipper region (see IPR002158 ) required for dimerization.	basic-leucine zipper domain-containing/DNA binding domain protein	0	Transcription factors	\N	basic-leucine zipper domain-containing/DNA binding domain protein	The basic-leucine zipper (bZIP) transcription factors are proteins that contain a basic region mediating sequence-specific DNA-binding followed by a leucine zipper region (see IPR002158 ) required for dimerization.	BZIP transcriptional regulator ADA-1	NCU00499	ada-1	0	ANID_01536	1937	13950	15886	-	bZIP transcription factor	VII	PF00170.14,PF07716.7,PF03131.10,PF00170.13,PF07716.8
TRIRE2_105520	0.00382432	0.426336	-2.34557	cre1 * LL down vs QM9414 * LL	21.6012	9.327	0.0324551	0.00350338	4.79022	2.06833	1.07946	1	Transcription factors	0	Transcription factors	Fungal-trans	0	conserved hypothetical protein	214873	180483	NCU09829	YIL130W	0	This domain is found in a number of fungal transcription factors including transcriptional activator xlnR, yeast regulatory protein GAL4, and other transcription proteins regulating a variety of cellular and metabolic processes	fungal specific transcription factor domain-containing protein	0	Transcription factors	\N	fungal specific transcription factor domain-containing protein	This domain is found in a number of fungal transcription factors including transcriptional activator xlnR, yeast regulatory protein GAL4, and other transcription proteins regulating a variety of cellular and metabolic processes	Zn2Cys6 transcriptional regulator	NCU09829	0	0	#N/A	#N/A	#N/A	#N/A	#N/A	#N/A	#N/A	#N/A
TRIRE2_105980	0.000585146	0.404416	-2.4727	cre1 * LL down vs QM9414 * LL	14.993	4.18822	51.9299	3.62659	14.5131	4.05415	0.698362	1	Transcription factors	0	Effector proteins (competition and defense)	Zn2Cys6	0	conserved hypothetical protein	173460	124113	NCU06799	YLR014C	0	These fungal specific transcription factors belong to the Zn(2)- Cys(6) family.	fungal specific transcription factor domain-containing protein	0	Transcription factors	\N	fungal specific transcription factor domain-containing protein	These fungal specific transcription factors belong to the Zn(2)- Cys(6) family.	Zn2Cys6 transcriptional regulator	#N/A	#N/A	#N/A	ANID_05040	2763	575430	578192	-	conserved hypothetical protein	III	0
TRIRE2_72611	0.0043929	0.347486	-2.87781	cre1 * LL down vs QM9414 * LL	4.34299	3.01673	26.4295	4.58961	21.3708	14.8446	1.73655	1	Transcription factors	0	Transcription factors	Zn2Cys6	0	predicted protein	81200	226216	NCU08000	YMR280C	0	\N	N-terminal binuclear Zn cluster-containing protein	0	Transcription factors	\N	N-terminal binuclear Zn cluster-containing protein	\N	Zn2Cys6 transcriptional regulator	#N/A	#N/A	#N/A	#N/A	#N/A	#N/A	#N/A	#N/A	#N/A	#N/A	#N/A
TRIRE2_120715	0.00530687	0.442739	-2.25867	cre1 * LL down vs QM9414 * LL	2.8749	1.26393	47.1676	5.18422	5.23085	2.29971	1.09911	1	Transcription factors	0	Transcription factors	Fungal-trans	0	conserved hypothetical protein	321480	162762	NCU00054	YIL130W	0	This domain is found in a number of fungal transcription factors including transcriptional activator xlnR, yeast regulatory protein GAL4, and other transcription proteins regulating a variety of cellular and metabolic processes	fungal specific transcription factor domain-containing protein	0	Transcription factors	\N	fungal specific transcription factor domain-containing protein	This domain is found in a number of fungal transcription factors including transcriptional activator xlnR, yeast regulatory protein GAL4, and other transcription proteins regulating a variety of cellular and metabolic processes	Zn2Cys6 transcriptional regulator	NCU00054	0	0	#N/A	#N/A	#N/A	#N/A	#N/A	#N/A	#N/A	#N/A
TRIRE2_4921	9.99566e-05	0.447461	-2.23483	cre1 * LL down vs QM9414 * LL	29.5386	4.12205	126.224	4.40358	4.99581	0.697154	0.348869	1	Transcription factors	0	Transcription factors	C2H2 zinc finger	0	related to C2H2 conidiation transcription factor FlbC	41152	57749	NCU03184	YPR013C	#N/A	#N/A	#N/A	#N/A	#N/A	#N/A	#N/A	#N/A	C2H2 transcriptional regulator	NCU03184	0	0	ANID_08741	990	14830	15819	+	conserved hypothetical protein	III	PF00096.18
TRIRE2_122541	0.00393894	0.44436	-2.25043	cre1 * LL down vs QM9414 * LL	16.3264	6.44294	19.2141	1.89563	14.0078	5.52791	0.986581	1	Transcription factors	0	Transcription factors	C2H2 zinc finger	0	conserved hypothetical protein	36070	89428	NCU10006	YDR253C	#N/A	#N/A	#N/A	#N/A	#N/A	#N/A	#N/A	#N/A	C2H2 transcriptional regulator	NCU10006	0	0	#N/A	#N/A	#N/A	#N/A	#N/A	#N/A	#N/A	#N/A
TRIRE2_36703	0.00596965	0.448469	-2.22981	cre1 * LL down vs QM9414 * LL	6.29459	2.79056	13.048	1.44613	6.62759	2.93818	1.10832	1	Transcription factors	0	Transcription factors	Zn2Cys6	0	C6 transcription factor, putative	289040	194406	NCU03643	YPL248C	#N/A	#N/A	#N/A	#N/A	#N/A	#N/A	#N/A	#N/A	Zn2Cys6 transcriptional regulator	#N/A	#N/A	#N/A	ANID_03863	2359	101469	103827	+	conserved hypothetical protein	II	PF00172.10,PF04082.10,PF04082.11
TRIRE2_47479	0.00985289	0.462305	-2.16308	cre1 * LL down vs QM9414 * LL	5.08013	2.49278	59.3657	7.28257	8.25732	4.0518	1.22673	1	Transcription factors	0	Transcription factors	Fungal-trans	0	predicted protein	134299	48130	NCU08042	YPL248C	#N/A	#N/A	#N/A	#N/A	#N/A	#N/A	#N/A	#N/A	Zn2Cys6 transcriptional regulator	#N/A	#N/A	#N/A	ANID_08111	2421	287458	289878	-	conserved hypothetical protein	II	PF00172.11,PF00172.10,PF04082.10,PF04082.11
TRIRE2_120975	0.000203438	0.347728	-2.87581	cre1 * LL down vs QM9414 * LL	17.3899	5.00487	16.4812	1.18584	4.68194	1.34748	0.719509	1	Transcription factors	0	Transcription factors	C2H2 zinc finger	0	conserved hypothetical protein	298089	213142	NCU05061	YNL027W	0	unknown, only in close relatives	0	0	0	#N/A	#N/A	#N/A	C2H2 transcriptional regulator	#N/A	#N/A	#N/A	#N/A	#N/A	#N/A	#N/A	#N/A	#N/A	#N/A	#N/A
TRIRE2_120597	0.000934821	0.485342	-2.0604	cre1 * LL down vs QM9414 * LL	1.83408	0.372089	12.6175	0.639945	11.669	2.36734	0.507187	1	Transcription factors	csp-1	Transcription factors	C2H2 zinc finger	0	related to conidial separation-1	248464	40853	NCU02713	YDR043C	0	responsive to light (Chen et al., 2009)	C2H2 zinc finger TF csp-1	Light responsive TF	Transcription factors	#N/A	#N/A	#N/A	C2H2 transcriptional regulator	NCU02713	csp-1	0	ANID_01251	729	192605	193333	-	C2H2 transcription factor	VIII	PF00096.18,PF00096.19
TRIRE2_121441	0.00157282	0.318612	-3.13861	cre1 * LL down vs QM9414 * LL	4.73784	2.79687	25.739	3.7986	4.65599	2.74855	1.47581	1	Transport	0	Transport	Sugar transporter	transporter containing IPR005828 domain	0	29031	89880	NCU01231	YKL217W	0	hypothetical carboxylic acid transporter (related to NCU01231-Tian et al. 2009)	0	MFS transporter	transporter	\N	lactate/pyruvate transporter	\N	carboxylic acid transporter	NCU01231	0	0	ANID_06095	1743	180701	182443	-	carboxylic acid transporter	I	PF07690.9,PF07690.8,PF00083.17,TIGR00891
TRIRE2_65153	0.00559309	0.461751	-2.16567	cre1 * LL down vs QM9414 * LL	19.2226	7.7383	50.5116	5.08351	29.8882	12.0318	1.00641	1	Transport	0	Transport	Sugar transporter	transporter containing IPR003663 domain	0	154753	89841	NCU05585	YNR072W	0	0	0	0	Transport	#N/A	#N/A	#N/A	MFS permease	NCU05585	0	0	ANID_03220	2285	22931	25215	-	MFS quinate transporter	VI	PF07690.9,TIGR00879,PF07690.8,PF00083.17,PF00083.16
TRIRE2_44175	0.00625299	0.361037	-2.7698	cre1 * LL down vs QM9414 * LL	9.64122	7.00979	222.415	40.4275	13.4083	9.74871	1.81766	1	Transport	0	Transport	General substrate transporter	transporter containing IPR005828 domain	hypothetical sugar transporter family protein	49508	177974	NCU07607	YKL217W	0	hypothetical sugar transporter family protein	0	MFS transporter	Transport	\N	lactate/pyruvate transporter	\N	MFS H+ sugar transporter	NCU07607	0	0	ANID_06703	1599	48095	49693	+	sugar transporter	I	PF07690.9,PF07690.8,PF00083.17,TIGR00891,PF00083.16
TRIRE2_50618	0.00361644	0.458392	-2.18154	cre1 * LL down vs QM9414 * LL	7.41614	2.63262	35.2309	3.12661	11.6933	4.15094	0.887462	1	Transport	0	Transport	Sugar transporter	transporter containing IPR003663 domain	10 TM MSF transporter	235183	77012	NCU09287	YHR094C	0	10 TM MSF transporter	0	0	Transport	#N/A	#N/A	#N/A	MFS permease	#N/A	#N/A	#N/A	#N/A	#N/A	#N/A	#N/A	#N/A	#N/A	#N/A	#N/A
TRIRE2_44278	1.90193e-06	0.236649	-4.22567	cre1 * LL down vs QM9414 * LL	4.80976	0.864963	394.164	17.7211	77.5062	13.9383	0.449588	1	Transport	0	Transport	Oligopeptide transporter OPT superfamily	transporter containing IPR004813 domain	0	156562	81566	NCU09874	YGL114W	0	0	0	0	Transport	#N/A	#N/A	#N/A	Rab geranyl transferase escort protein	NCU09874	0	0	#N/A	#N/A	#N/A	#N/A	#N/A	#N/A	#N/A	#N/A
TRIRE2_123978	0.000225014	0.203866	-4.90519	cre1 * LL down vs QM9414 * LL	8.44711	5.65427	3.24155	0.542452	28.8903	19.3384	1.67343	1	#N/A	#N/A	#N/A	#N/A	#N/A	#N/A	#N/A	#N/A	#N/A	#N/A	0	hypothetical GMC methanol oxidase	0	0	oxidative/radical processes	\N	alcohol oxidase	\N	GMC methanol oxidase	#N/A	#N/A	#N/A	#N/A	#N/A	#N/A	#N/A	#N/A	#N/A	#N/A	#N/A
TRIRE2_22915	0.00302742	0.426472	-2.34482	cre1 * LL down vs QM9414 * LL	3.20722	1.28394	7.26721	0.727315	7.66986	3.07045	1.00082	1	#N/A	#N/A	#N/A	#N/A	#N/A	#N/A	#N/A	#N/A	#N/A	#N/A	0	0	0	0	oxidative/radical processes	\N	glucose oxidase	\N	glucose oxidase	#N/A	#N/A	#N/A	ANID_07408	1667	230230	231896	-	conserved hypothetical protein	IV	PF05199.6,PF00732.11,PF00732.12
TRIRE2_68036	0.00248852	0.463313	-2.15837	cre1 * LL down vs QM9414 * LL	17.42	5.34547	44.1356	3.38584	3.1665	0.971664	0.767144	1	#N/A	#N/A	#N/A	#N/A	#N/A	#N/A	#N/A	#N/A	#N/A	#N/A	0	MetC, Cysthathionine beta-lyases/cystathionine gamma-synthases	0	Homocysgteine and methionine metabolism	Sulfur metabolism	\N	Cystathionine beta-lyase/cystathionine gamma-synthase	COG0626, MetC, Cystathionine beta-lyases/cystathionine gamma-synthases	Cystathionine beta-lyases/cystathionine gamma-synthases	NCU08117	0	0	#N/A	#N/A	#N/A	#N/A	#N/A	#N/A	#N/A	#N/A
TRIRE2_72086	9.37918e-05	0.327899	-3.04972	cre1 * LL down vs QM9414 * LL	9.90353	2.61578	434.384	28.683	13.6249	3.5987	0.660315	1	#N/A	#N/A	#N/A	#N/A	#N/A	#N/A	#N/A	#N/A	#N/A	#N/A	0	0	0	0	Protease	\N	\N	COG0624, ArgE, Acetylornithine deacetylase/Succinyl-diaminopimelate desuccinylase and related deacylases	Vacuolar carboxypeptidase Cps1	#N/A	#N/A	#N/A	#N/A	#N/A	#N/A	#N/A	#N/A	#N/A	#N/A	#N/A
TRIRE2_61212	1.14666e-05	0.465047	-2.15032	cre1 * LL down vs QM9414 * LL	82.8249	6.27744	31.6824	0.600315	161.53	12.2426	0.189479	1	#N/A	#N/A	#N/A	#N/A	#N/A	#N/A	#N/A	#N/A	#N/A	#N/A	#N/A	#N/A	#N/A	#N/A	#N/A	#N/A	#N/A	#N/A	cytochrome P450 monooxygenase	NCU06895	0	0	ANID_09007	1742	91444	93185	-	benzoate 4-monooxygenase cytochrome P450	VII	PF00067.14,PF00067.15
TRIRE2_58521	0.000821906	0.344475	-2.90297	cre1 * LL down vs QM9414 * LL	78.0887	33.2065	41.2391	4.38413	27.6609	11.7625	1.0631	1	#N/A	#N/A	#N/A	#N/A	#N/A	#N/A	#N/A	#N/A	#N/A	#N/A	#N/A	#N/A	#N/A	#N/A	#N/A	#N/A	#N/A	#N/A	SAM (and some other nucleotide) binding motif	#N/A	#N/A	#N/A	ANID_03996	929	106073	107001	+	conserved hypothetical protein	II	PF08242.4,PF08241.5,PF08241.4,PF03141.9,PF08242.5,PF01209.11
TRIRE2_67751	1.60045e-05	0.441522	-2.26489	cre1 * LL down vs QM9414 * LL	63.8728	5.95823	166.958	3.89356	12.0228	1.12152	0.233207	1	#N/A	#N/A	#N/A	#N/A	#N/A	#N/A	#N/A	#N/A	#N/A	#N/A	#N/A	#N/A	#N/A	#N/A	#N/A	#N/A	#N/A	#N/A	unknown protein	#N/A	#N/A	#N/A	#N/A	#N/A	#N/A	#N/A	#N/A	#N/A	#N/A	#N/A
TRIRE2_105515	2.0058e-05	0.317625	-3.14837	cre1 * LL down vs QM9414 * LL	54.9091	10.6205	7.00882	0.338911	2.0775	0.401829	0.48355	1	#N/A	#N/A	#N/A	#N/A	#N/A	#N/A	#N/A	#N/A	#N/A	#N/A	#N/A	#N/A	#N/A	#N/A	#N/A	#N/A	#N/A	#N/A	orphan protein	#N/A	#N/A	#N/A	#N/A	#N/A	#N/A	#N/A	#N/A	#N/A	#N/A	#N/A
TRIRE2_81410	0.000596168	0.41542	-2.4072	cre1 * LL down vs QM9414 * LL	48.1098	12.7187	4.49913	0.297356	10.8207	2.86064	0.660919	1	#N/A	#N/A	#N/A	#N/A	#N/A	#N/A	#N/A	#N/A	#N/A	#N/A	#N/A	#N/A	#N/A	#N/A	#N/A	#N/A	#N/A	#N/A	unknown protein	NCU04343	egt-1	0	#N/A	#N/A	#N/A	#N/A	#N/A	#N/A	#N/A	#N/A
TRIRE2_78357	0.000612441	0.466242	-2.14481	cre1 * LL down vs QM9414 * LL	38.9643	7.8295	11.7161	0.588562	2.27918	0.45798	0.502351	1	#N/A	#N/A	#N/A	#N/A	#N/A	#N/A	#N/A	#N/A	#N/A	#N/A	#N/A	#N/A	#N/A	#N/A	#N/A	#N/A	#N/A	#N/A	NADH-quinone oxidoreductase, putative	NCU02948	ncw-4	mig-1	ANID_00297	1148	16464	17611	-	protoplast secreted protein 2	VIII	PF02525.10,TIGR01755,PF03358.8,PF00258.18,PF00258.17
TRIRE2_21817	1.73544e-05	0.429323	-2.32925	cre1 * LL down vs QM9414 * LL	30.5614	3.10711	26.3874	0.670687	22.4491	2.28235	0.254169	1	#N/A	#N/A	#N/A	#N/A	#N/A	#N/A	#N/A	#N/A	#N/A	#N/A	#N/A	#N/A	#N/A	#N/A	#N/A	#N/A	#N/A	#N/A	unknown protein	NCU11229	#N/A	#N/A	ANID_02113	1829	357287	359115	-	transcription factor RfeD	VII	0
TRIRE2_4526	0.000764868	0.434725	-2.30031	cre1 * LL down vs QM9414 * LL	25.5517	6.50681	58.4588	3.72168	2.02415	0.515455	0.636632	1	#N/A	#N/A	#N/A	#N/A	#N/A	#N/A	#N/A	#N/A	#N/A	#N/A	#N/A	#N/A	#N/A	#N/A	#N/A	#N/A	#N/A	#N/A	unknown protein, only in ascomycota	NCU06001	0	0	ANID_10252	733	80754	81486	+	conserved hypothetical protein	VII	0
TRIRE2_48747	1.01513e-05	0.37996	-2.63186	cre1 * LL down vs QM9414 * LL	23.4557	2.76228	39.2356	1.15515	33.9351	3.99639	0.294414	1	#N/A	#N/A	#N/A	#N/A	#N/A	#N/A	#N/A	#N/A	#N/A	#N/A	#N/A	#N/A	#N/A	#N/A	#N/A	#N/A	#N/A	#N/A	unknown protein	NCU06376	0	0	ANID_05453	1672	224223	225894	+	arrestin domain-containing protein	V	PF00339.22,PF04426.5
TRIRE2_21737	0.000355535	0.434257	-2.30279	cre1 * LL down vs QM9414 * LL	23.3985	4.85409	21.8265	1.13199	2.41411	0.500815	0.518632	1	#N/A	#N/A	#N/A	#N/A	#N/A	#N/A	#N/A	#N/A	#N/A	#N/A	#N/A	#N/A	#N/A	#N/A	#N/A	#N/A	#N/A	#N/A	unknown protein	NCU03860	0	0	ANID_01383	625	28649	29273	-	cAMP-regulated phosphoprotein family protein Igo1	VIII	PF04667.10,PF04667.9
TRIRE2_74971	3.66755e-05	0.31497	-3.1749	cre1 * LL down vs QM9414 * LL	23.0536	5.21177	232.418	13.1358	32.659	7.38327	0.565179	1	#N/A	#N/A	#N/A	#N/A	#N/A	#N/A	#N/A	#N/A	#N/A	#N/A	#N/A	#N/A	#N/A	#N/A	#N/A	#N/A	#N/A	#N/A	unknown protein	#N/A	#N/A	#N/A	ANID_00033	1237	111162	112398	+	conserved hypothetical protein	VIII	PF11905.1
TRIRE2_56572	0.000673047	0.47184	-2.11936	cre1 * LL down vs QM9414 * LL	21.6298	4.32205	57.9018	2.89247	15.6462	3.12641	0.499548	1	#N/A	#N/A	#N/A	#N/A	#N/A	#N/A	#N/A	#N/A	#N/A	#N/A	#N/A	#N/A	#N/A	#N/A	#N/A	#N/A	#N/A	#N/A	aminotransferase, classes I and II family	#N/A	#N/A	#N/A	#N/A	#N/A	#N/A	#N/A	#N/A	#N/A	#N/A	#N/A
TRIRE2_103886	0.000132238	0.478766	-2.0887	cre1 * LL down vs QM9414 * LL	20.5778	2.58231	2.66307	0.0835469	8.6909	1.09062	0.313725	1	#N/A	#N/A	#N/A	#N/A	#N/A	#N/A	#N/A	#N/A	#N/A	#N/A	#N/A	#N/A	#N/A	#N/A	#N/A	#N/A	#N/A	#N/A	unknown protein	NCU06977	0	0	ANID_07033	1407	197828	199234	-	conserved hypothetical protein	IV	PF08611.3,PF08611.2
TRIRE2_47432	1.5468e-05	0.479645	-2.08488	cre1 * LL down vs QM9414 * LL	19.425	1.45205	34.0151	0.635669	48.2932	3.60998	0.186878	1	#N/A	#N/A	#N/A	#N/A	#N/A	#N/A	#N/A	#N/A	#N/A	#N/A	#N/A	#N/A	#N/A	#N/A	#N/A	#N/A	#N/A	#N/A	NAD(P) transhydrogenase beta subunit	NCU01140	0	0	ANID_12449	2037	4411	6447	+	NAD(P) transhydrogenase	Unmapped scaffolds	PF00107.18,TIGR00561,PF01262.13,PF01262.14,PF05222.7,PF05222.8
TRIRE2_121843	0.000829986	0.355315	-2.8144	cre1 * LL down vs QM9414 * LL	19.0911	7.67411	17.8726	1.79607	5.3938	2.16816	1.00493	1	#N/A	#N/A	#N/A	#N/A	#N/A	#N/A	#N/A	#N/A	#N/A	#N/A	#N/A	#N/A	#N/A	#N/A	#N/A	#N/A	#N/A	#N/A	C6HC zinc finger protein	#N/A	#N/A	#N/A	ANID_10100	1704	667566	669269	-	predicted protein	VIII	PF01485.13,PF01485.14,PF00097.17
TRIRE2_76098	0.000905348	0.422837	-2.36498	cre1 * LL down vs QM9414 * LL	19.0336	5.42541	7.42673	0.529237	3.06704	0.874241	0.712611	1	#N/A	#N/A	#N/A	#N/A	#N/A	#N/A	#N/A	#N/A	#N/A	#N/A	#N/A	#N/A	#N/A	#N/A	#N/A	#N/A	#N/A	#N/A	unknown protein	NCU09136	0	0	ANID_11936	1650	262324	263973	-	conserved hypothetical protein	VIII	0
TRIRE2_105613	0.00291667	0.485274	-2.06069	cre1 * LL down vs QM9414 * LL	17.9702	5.11794	13.5672	0.965989	1.04162	0.296656	0.712004	1	#N/A	#N/A	#N/A	#N/A	#N/A	#N/A	#N/A	#N/A	#N/A	#N/A	#N/A	#N/A	#N/A	#N/A	#N/A	#N/A	#N/A	#N/A	unknown protein	NCU07398	0	0	#N/A	#N/A	#N/A	#N/A	#N/A	#N/A	#N/A	#N/A
TRIRE2_121396	0.000512791	0.213567	-4.68238	cre1 * LL down vs QM9414 * LL	17.3288	13.5807	216.36	42.3908	7.34271	5.75453	1.95927	1	#N/A	#N/A	#N/A	#N/A	#N/A	#N/A	#N/A	#N/A	#N/A	#N/A	#N/A	#N/A	#N/A	#N/A	#N/A	#N/A	#N/A	#N/A	orphan protein	#N/A	#N/A	#N/A	#N/A	#N/A	#N/A	#N/A	#N/A	#N/A	#N/A	#N/A
TRIRE2_56470	5.56127e-05	0.425354	-2.35098	cre1 * LL down vs QM9414 * LL	16.6332	2.27382	153.899	5.25967	16.9016	2.31052	0.341761	1	#N/A	#N/A	#N/A	#N/A	#N/A	#N/A	#N/A	#N/A	#N/A	#N/A	#N/A	#N/A	#N/A	#N/A	#N/A	\N	Lactate dehydrogenase	COG1052, LdhA, Lactate dehydrogenase and related dehydrogenases	LdhA Lactate dehydrogenase and related dehydrogenases	NCU00780	0	0	ANID_00628	1254	19021	20274	+	D-lactate dehydrogenase	VIII	PF00389.22,PF02826.12,PF00389.23,PF02826.11
TRIRE2_78226	0.000386603	0.454606	-2.19971	cre1 * LL down vs QM9414 * LL	16.2095	3.07096	3.17628	0.15044	8.20421	1.55433	0.473637	1	#N/A	#N/A	#N/A	#N/A	#N/A	#N/A	#N/A	#N/A	#N/A	#N/A	#N/A	#N/A	#N/A	#N/A	#N/A	#N/A	#N/A	#N/A	unknown protein	NCU02885	stk-20	0	#N/A	#N/A	#N/A	#N/A	#N/A	#N/A	#N/A	#N/A
TRIRE2_76713	7.00307e-05	0.429618	-2.32765	cre1 * LL down vs QM9414 * LL	15.8577	2.23885	0.690706	0.0243791	11.344	1.60159	0.352959	1	#N/A	#N/A	#N/A	#N/A	#N/A	#N/A	#N/A	#N/A	#N/A	#N/A	#N/A	#N/A	#N/A	#N/A	#N/A	#N/A	#N/A	#N/A	unknown protein	#N/A	#N/A	#N/A	#N/A	#N/A	#N/A	#N/A	#N/A	#N/A	#N/A	#N/A
TRIRE2_103147	0.00444571	0.355467	-2.8132	cre1 * LL down vs QM9414 * LL	15.5886	10.4089	254.424	42.4717	14.8607	9.92292	1.66932	1	#N/A	#N/A	#N/A	#N/A	#N/A	#N/A	#N/A	#N/A	#N/A	#N/A	#N/A	#N/A	#N/A	#N/A	#N/A	#N/A	#N/A	#N/A	unknown protein	#N/A	#N/A	#N/A	ANID_06057	1601	63242	64842	+	cytochrome P450 family protein	I	PF00067.14,PF00067.15
TRIRE2_121189	0.000128173	0.274807	-3.63892	cre1 * LL down vs QM9414 * LL	14.5084	5.55597	194.382	18.6096	9.11465	3.49044	0.957371	1	#N/A	#N/A	#N/A	#N/A	#N/A	#N/A	#N/A	#N/A	#N/A	#N/A	#N/A	#N/A	#N/A	#N/A	#N/A	#N/A	#N/A	#N/A	unknown protein	#N/A	#N/A	#N/A	#N/A	#N/A	#N/A	#N/A	#N/A	#N/A	#N/A	#N/A
TRIRE2_123888	0.000248819	0.470952	-2.12336	cre1 * LL down vs QM9414 * LL	14.2628	2.19667	33.1915	1.27799	6.84328	1.05396	0.385035	1	#N/A	#N/A	#N/A	#N/A	#N/A	#N/A	#N/A	#N/A	#N/A	#N/A	#N/A	#N/A	#N/A	#N/A	#N/A	\N	\N	homology to A. falvus Aflatoxin biosynthesis gene hypA	unknown protein	NCU03793	0	0	ANID_07517	1754	311431	313184	-	conserved hypothetical protein	IV	0
TRIRE2_55226	0.0023611	0.499361	-2.00256	cre1 * LL down vs QM9414 * LL	13.4844	3.31683	24.2558	1.49158	3.87588	0.95337	0.614938	1	#N/A	#N/A	#N/A	#N/A	#N/A	#N/A	#N/A	#N/A	#N/A	#N/A	#N/A	#N/A	#N/A	#N/A	#N/A	#N/A	#N/A	#N/A	unknown protein	NCU01805	0	0	ANID_03164	987	1090824	1091810	+	conserved hypothetical protein	VI	0
TRIRE2_70355	0.00198897	0.254078	-3.93581	cre1 * LL down vs QM9414 * LL	13.4379	12.211	59.4346	13.502	13.341	12.123	2.27175	1	#N/A	#N/A	#N/A	#N/A	#N/A	#N/A	#N/A	#N/A	#N/A	#N/A	#N/A	#N/A	#N/A	#N/A	#N/A	#N/A	#N/A	#N/A	SAM-dependent methylransferase	NCU04907	0	0	#N/A	#N/A	#N/A	#N/A	#N/A	#N/A	#N/A	#N/A
TRIRE2_82133	0.00350324	0.471258	-2.12198	cre1 * LL down vs QM9414 * LL	12.9632	4.2373	43.6509	3.56707	5.82888	1.9053	0.817181	1	#N/A	#N/A	#N/A	#N/A	#N/A	#N/A	#N/A	#N/A	#N/A	#N/A	#N/A	#N/A	#N/A	#N/A	#N/A	#N/A	#N/A	#N/A	cytochrome P450, putative	NCU05967	0	0	ANID_03497	1647	86806	88452	-	conserved hypothetical protein	II	PF00067.15
TRIRE2_109801	9.80839e-05	0.40689	-2.45767	cre1 * LL down vs QM9414 * LL	12.0857	2.09896	55.8245	2.42381	17.8576	3.10139	0.434183	1	#N/A	#N/A	#N/A	#N/A	#N/A	#N/A	#N/A	#N/A	#N/A	#N/A	#N/A	#N/A	#N/A	#N/A	#N/A	#N/A	#N/A	#N/A	unknown protein	#N/A	#N/A	#N/A	#N/A	#N/A	#N/A	#N/A	#N/A	#N/A	#N/A	#N/A
TRIRE2_55240	0.000676089	0.484211	-2.06522	cre1 * LL down vs QM9414 * LL	11.3327	2.11375	9.23905	0.430812	6.42917	1.19916	0.466295	1	#N/A	#N/A	#N/A	#N/A	#N/A	#N/A	#N/A	#N/A	#N/A	#N/A	#N/A	#N/A	#N/A	#N/A	#N/A	#N/A	#N/A	#N/A	large-conductance mechanosensitive channel	NCU09933	0	0	ANID_02823	489	16097	16585	-	ion channel protein	VI	PF01741.11
TRIRE2_109850	0.00787934	0.476847	-2.09711	cre1 * LL down vs QM9414 * LL	11.1386	4.64197	13.4206	1.39825	8.09352	3.37295	1.04187	1	#N/A	#N/A	#N/A	#N/A	#N/A	#N/A	#N/A	#N/A	#N/A	#N/A	#N/A	#N/A	#N/A	#N/A	#N/A	#N/A	#N/A	#N/A	unknown protein	NCU02172	0	0	ANID_05780	2280	511649	513928	+	conserved hypothetical protein	V	0
TRIRE2_109486	0.00736912	0.362968	-2.75506	cre1 * LL down vs QM9414 * LL	10.8531	8.27081	22.689	4.32266	4.91383	3.74468	1.90518	1	#N/A	#N/A	#N/A	#N/A	#N/A	#N/A	#N/A	#N/A	#N/A	#N/A	#N/A	#N/A	#N/A	#N/A	#N/A	#N/A	#N/A	#N/A	orphan protein	#N/A	#N/A	#N/A	#N/A	#N/A	#N/A	#N/A	#N/A	#N/A	#N/A	#N/A
TRIRE2_65718	0.000873579	0.409028	-2.44482	cre1 * LL down vs QM9414 * LL	10.8142	3.29163	31.1439	2.3699	5.39546	1.64227	0.760951	1	#N/A	#N/A	#N/A	#N/A	#N/A	#N/A	#N/A	#N/A	#N/A	#N/A	#N/A	#N/A	#N/A	#N/A	#N/A	#N/A	#N/A	#N/A	unknown protein	#N/A	#N/A	#N/A	#N/A	#N/A	#N/A	#N/A	#N/A	#N/A	#N/A	#N/A
TRIRE2_123797	1.97952e-05	0.358034	-2.79303	cre1 * LL down vs QM9414 * LL	10.0379	1.55247	286.897	11.0929	7.75136	1.19883	0.386653	1	#N/A	#N/A	#N/A	#N/A	#N/A	#N/A	#N/A	#N/A	#N/A	#N/A	#N/A	#N/A	#N/A	#N/A	#N/A	#N/A	#N/A	#N/A	orphan protein	#N/A	#N/A	#N/A	#N/A	#N/A	#N/A	#N/A	#N/A	#N/A	#N/A	#N/A
TRIRE2_106642	0.00658233	0.48122	-2.07805	cre1 * LL down vs QM9414 * LL	9.96503	3.80177	25.9376	2.47387	5.53349	2.11109	0.953778	1	#N/A	#N/A	#N/A	#N/A	#N/A	#N/A	#N/A	#N/A	#N/A	#N/A	#N/A	#N/A	#N/A	#N/A	#N/A	#N/A	#N/A	#N/A	unknown protein	#N/A	#N/A	#N/A	#N/A	#N/A	#N/A	#N/A	#N/A	#N/A	#N/A	#N/A
TRIRE2_45675	0.00164237	0.455665	-2.1946	cre1 * LL down vs QM9414 * LL	9.51936	2.68799	17.9096	1.26428	9.65418	2.72606	0.705926	1	#N/A	#N/A	#N/A	#N/A	#N/A	#N/A	#N/A	#N/A	#N/A	#N/A	#N/A	#N/A	#N/A	#N/A	#N/A	#N/A	#N/A	#N/A	unknown protein	NCU02513	0	0	ANID_05994	1379	94091	95469	-	YjeF domain-containing protein	I	PF01256.9,PF01256.10,TIGR00196
TRIRE2_31248	0.00221472	0.388088	-2.57674	cre1 * LL down vs QM9414 * LL	9.01374	4.03903	65.2368	7.30811	5.15803	2.3113	1.12024	1	#N/A	#N/A	#N/A	#N/A	#N/A	#N/A	#N/A	#N/A	#N/A	#N/A	#N/A	#N/A	#N/A	#N/A	#N/A	#N/A	#N/A	#N/A	Ribonuclease, T2 family	#N/A	#N/A	#N/A	#N/A	#N/A	#N/A	#N/A	#N/A	#N/A	#N/A	#N/A
TRIRE2_121660	0.00907356	0.475769	-2.10186	cre1 * LL down vs QM9414 * LL	8.8901	3.92287	20.584	2.27074	5.05039	2.22855	1.10316	1	#N/A	#N/A	#N/A	#N/A	#N/A	#N/A	#N/A	#N/A	#N/A	#N/A	#N/A	#N/A	#N/A	#N/A	#N/A	#N/A	#N/A	#N/A	unknown protein	NCU04550	0	0	ANID_10364	828	753323	754150	-	conserved hypothetical protein	VI	0
TRIRE2_122963	6.0818e-05	0.364034	-2.74699	cre1 * LL down vs QM9414 * LL	8.77136	1.7121	6.56654	0.320434	31.0619	6.06304	0.48798	1	#N/A	#N/A	#N/A	#N/A	#N/A	#N/A	#N/A	#N/A	#N/A	#N/A	#N/A	#N/A	#N/A	#N/A	#N/A	\N	Copper amine oxidase	pfam01179, Cu_amine_oxid, Copper amine oxidase, enzyme domain aligned	Cu_amine_oxidCopper amine oxidaseenzyme domain aligned	#N/A	#N/A	#N/A	ANID_02532	2257	38873	41129	+	copper amine oxidase 1	VII	PF01179.12,PF02727.9,PF01179.13,PF02727.8,PF02728.9
TRIRE2_35777	6.89742e-05	0.184296	-5.42605	cre1 * LL down vs QM9414 * LL	8.66547	4.88429	105.397	14.8517	16.7661	9.45019	1.40912	1	#N/A	#N/A	#N/A	#N/A	#N/A	#N/A	#N/A	#N/A	#N/A	#N/A	#N/A	#N/A	#N/A	#N/A	#N/A	#N/A	#N/A	#N/A	K(+)/H(+) antiporter 1	NCU07068	0	0	ANID_01290	2806	310275	313080	+	K+ homeostasis protein Kha1	VIII	PF00999.13,PF00999.14
TRIRE2_59665	0.00248204	0.431564	-2.31715	cre1 * LL down vs QM9414 * LL	8.30942	3.0396	39.1085	3.57649	7.79801	2.85253	0.914505	1	#N/A	#N/A	#N/A	#N/A	#N/A	#N/A	#N/A	#N/A	#N/A	#N/A	#N/A	#N/A	#N/A	#N/A	#N/A	#N/A	#N/A	#N/A	unknown protein	#N/A	#N/A	#N/A	ANID_06473	3498	308153	311650	-	conserved hypothetical protein	I	0
TRIRE2_109811	0.00111576	0.401058	-2.49341	cre1 * LL down vs QM9414 * LL	7.86497	2.68052	13.8226	1.17775	5.30292	1.80733	0.852044	1	#N/A	#N/A	#N/A	#N/A	#N/A	#N/A	#N/A	#N/A	#N/A	#N/A	#N/A	#N/A	#N/A	#N/A	#N/A	#N/A	#N/A	#N/A	Cytochrome P450	NCU01134	0	0	#N/A	#N/A	#N/A	#N/A	#N/A	#N/A	#N/A	#N/A
TRIRE2_108559	0.000148145	0.423049	-2.36379	cre1 * LL down vs QM9414 * LL	7.69587	1.35551	6.61034	0.291077	15.1372	2.66619	0.440337	1	#N/A	#N/A	#N/A	#N/A	#N/A	#N/A	#N/A	#N/A	#N/A	#N/A	#N/A	#N/A	#N/A	#N/A	#N/A	#N/A	#N/A	#N/A	unknown protein	#N/A	#N/A	#N/A	#N/A	#N/A	#N/A	#N/A	#N/A	#N/A	#N/A	#N/A
TRIRE2_50131	0.00273112	0.431444	-2.3178	cre1 * LL down vs QM9414 * LL	7.51711	2.83469	13.6128	1.28334	6.41935	2.42073	0.942745	1	#N/A	#N/A	#N/A	#N/A	#N/A	#N/A	#N/A	#N/A	#N/A	#N/A	#N/A	#N/A	#N/A	#N/A	#N/A	#N/A	#N/A	#N/A	peroxisomal biogenesis factor 11	NCU04802	pex11	0	ANID_01921	895	344560	345454	-	peroxisomal biogenesis factor	VII	PF05648.7,PF05648.6
TRIRE2_110877	0.00548002	0.307707	-3.24984	cre1 * LL down vs QM9414 * LL	6.81009	6.33356	44.2379	10.2856	4.18745	3.89443	2.32506	1	#N/A	#N/A	#N/A	#N/A	#N/A	#N/A	#N/A	#N/A	#N/A	#N/A	#N/A	#N/A	#N/A	#N/A	#N/A	#N/A	#N/A	#N/A	SAM dependent methyltransferase, putative	#N/A	#N/A	#N/A	#N/A	#N/A	#N/A	#N/A	#N/A	#N/A	#N/A	#N/A
TRIRE2_23083	0.00502269	0.483966	-2.06626	cre1 * LL down vs QM9414 * LL	6.32773	2.16658	20.4519	1.75065	5.62989	1.92764	0.855984	1	#N/A	#N/A	#N/A	#N/A	#N/A	#N/A	#N/A	#N/A	#N/A	#N/A	#N/A	#N/A	#N/A	#N/A	#N/A	#N/A	#N/A	#N/A	Flavoprotein monooxygenase	#N/A	#N/A	#N/A	#N/A	#N/A	#N/A	#N/A	#N/A	#N/A	#N/A	#N/A
TRIRE2_54335	0.00103764	0.490094	-2.04043	cre1 * LL down vs QM9414 * LL	6.29988	1.28129	20.5632	1.04555	11.8185	2.40368	0.508456	1	#N/A	#N/A	#N/A	#N/A	#N/A	#N/A	#N/A	#N/A	#N/A	#N/A	#N/A	#N/A	#N/A	#N/A	#N/A	#N/A	#N/A	#N/A	unknown protein	NCU03885	0	0	ANID_10181	2360	96174	98533	-	conserved hypothetical protein	VIII	0
TRIRE2_108405	0.00752708	0.476335	-2.09936	cre1 * LL down vs QM9414 * LL	6.07373	2.49749	74.4015	7.64837	4.53991	1.86679	1.02799	1	#N/A	#N/A	#N/A	#N/A	#N/A	#N/A	#N/A	#N/A	#N/A	#N/A	#N/A	#N/A	#N/A	#N/A	#N/A	#N/A	#N/A	#N/A	orphan protein	#N/A	#N/A	#N/A	#N/A	#N/A	#N/A	#N/A	#N/A	#N/A	#N/A	#N/A
TRIRE2_67902	0.00711339	0.47178	-2.11963	cre1 * LL down vs QM9414 * LL	5.9954	2.47945	8.47027	0.875738	16.4424	6.79988	1.0339	1	#N/A	#N/A	#N/A	#N/A	#N/A	#N/A	#N/A	#N/A	#N/A	#N/A	#N/A	#N/A	#N/A	#N/A	#N/A	#N/A	#N/A	#N/A	unknown secreted protein	NCU07158	0	0	ANID_07454	1990	98718	100707	+	conserved hypothetical protein	IV	PF06101.4
TRIRE2_74795	0.00262243	0.475255	-2.10413	cre1 * LL down vs QM9414 * LL	5.99195	1.74725	20.4355	1.48975	6.93066	2.02098	0.729	1	#N/A	#N/A	#N/A	#N/A	#N/A	#N/A	#N/A	#N/A	#N/A	#N/A	#N/A	#N/A	#N/A	#N/A	#N/A	#N/A	#N/A	#N/A	unknown protein	NCU05303	0	0	#N/A	#N/A	#N/A	#N/A	#N/A	#N/A	#N/A	#N/A
TRIRE2_112094	0.00362014	0.432747	-2.31082	cre1 * LL down vs QM9414 * LL	5.94624	2.43472	22.5715	2.31051	3.59285	1.47111	1.02364	1	#N/A	#N/A	#N/A	#N/A	#N/A	#N/A	#N/A	#N/A	#N/A	#N/A	#N/A	#N/A	#N/A	#N/A	#N/A	#N/A	#N/A	#N/A	orphan protein	#N/A	#N/A	#N/A	#N/A	#N/A	#N/A	#N/A	#N/A	#N/A	#N/A	#N/A
TRIRE2_5366	0.00404199	0.481301	-2.0777	cre1 * LL down vs QM9414 * LL	5.61497	1.81627	14.3726	1.16227	1.84002	0.59519	0.808673	1	#N/A	#N/A	#N/A	#N/A	#N/A	#N/A	#N/A	#N/A	#N/A	#N/A	#N/A	#N/A	#N/A	#N/A	#N/A	#N/A	#N/A	#N/A	O-methyltransferase, putative	#N/A	#N/A	#N/A	ANID_03236	910	71443	72352	+	O-methyltransferase	VI	PF01596.10
TRIRE2_121647	0.000690677	0.360953	-2.77044	cre1 * LL down vs QM9414 * LL	5.44686	2.01754	2.11505	0.195857	30.8493	11.4267	0.926013	1	#N/A	#N/A	#N/A	#N/A	#N/A	#N/A	#N/A	#N/A	#N/A	#N/A	#N/A	#N/A	#N/A	#N/A	#N/A	#N/A	#N/A	#N/A	unknown protein	NCU06117	0	0	#N/A	#N/A	#N/A	#N/A	#N/A	#N/A	#N/A	#N/A
TRIRE2_79238	0.000971306	0.475187	-2.10444	cre1 * LL down vs QM9414 * LL	5.18457	1.1264	6.8152	0.370169	5.96039	1.29496	0.543152	1	#N/A	#N/A	#N/A	#N/A	#N/A	#N/A	#N/A	#N/A	#N/A	#N/A	#N/A	#N/A	#N/A	#N/A	#N/A	#N/A	#N/A	#N/A	unknown protein	NCU01989	0	0	ANID_04636	843	127767	128609	-	conserved hypothetical protein	III	PF04401.7
TRIRE2_64916	0.000445584	0.45607	-2.19264	cre1 * LL down vs QM9414 * LL	5.13777	1.00271	171.851	8.38483	9.92003	1.93604	0.487913	1	#N/A	#N/A	#N/A	#N/A	#N/A	#N/A	#N/A	#N/A	#N/A	#N/A	#N/A	#N/A	#N/A	#N/A	#N/A	#N/A	#N/A	#N/A	unknown protein	NCU02321	0	0	ANID_01625	2305	80324	82628	+	conserved hypothetical protein	VII	PF11696.1
TRIRE2_106130	0.00363838	0.498362	-2.00657	cre1 * LL down vs QM9414 * LL	4.47308	1.26822	54.4892	3.86224	9.46682	2.68406	0.708808	1	#N/A	#N/A	#N/A	#N/A	#N/A	#N/A	#N/A	#N/A	#N/A	#N/A	#N/A	#N/A	#N/A	#N/A	#N/A	#N/A	#N/A	#N/A	unknown protein	#N/A	#N/A	#N/A	#N/A	#N/A	#N/A	#N/A	#N/A	#N/A	#N/A	#N/A
TRIRE2_76141	0.00362914	0.410999	-2.4331	cre1 * LL down vs QM9414 * LL	4.41142	2.03715	19.9713	2.30564	4.83747	2.23389	1.15447	1	#N/A	#N/A	#N/A	#N/A	#N/A	#N/A	#N/A	#N/A	#N/A	#N/A	#N/A	#N/A	#N/A	#N/A	#N/A	#N/A	#N/A	#N/A	unknown protein, only present in ascomycota	NCU09994	0	0	ANID_02884	1929	197031	198959	-	conserved hypothetical protein	VI	0
TRIRE2_107111	0.0069137	0.471358	-2.12153	cre1 * LL down vs QM9414 * LL	3.97368	1.63084	32.4567	3.33015	7.05546	2.89564	1.02603	1	#N/A	#N/A	#N/A	#N/A	#N/A	#N/A	#N/A	#N/A	#N/A	#N/A	#N/A	#N/A	#N/A	#N/A	#N/A	#N/A	#N/A	#N/A	unknown protein	#N/A	#N/A	#N/A	#N/A	#N/A	#N/A	#N/A	#N/A	#N/A	#N/A	#N/A
TRIRE2_120489	0.00502202	0.269164	-3.71521	cre1 * LL down vs QM9414 * LL	3.97188	4.44729	1.64898	0.461588	4.76575	5.33617	2.79923	1	#N/A	#N/A	#N/A	#N/A	#N/A	#N/A	#N/A	#N/A	#N/A	#N/A	#N/A	#N/A	#N/A	#N/A	#N/A	#N/A	#N/A	#N/A	unknown protein	#N/A	#N/A	#N/A	#N/A	#N/A	#N/A	#N/A	#N/A	#N/A	#N/A	#N/A
TRIRE2_45598	0.00077551	0.30934	-3.23269	cre1 * LL down vs QM9414 * LL	3.26121	1.65384	10.3981	1.31828	13.2785	6.73385	1.26781	1	#N/A	#N/A	#N/A	#N/A	#N/A	#N/A	#N/A	#N/A	#N/A	#N/A	#N/A	#N/A	#N/A	#N/A	#N/A	#N/A	#N/A	#N/A	unknown protein	NCU08337	0	0	ANID_01127	1608	252029	253636	-	conserved hypothetical protein	VIII	0
TRIRE2_119972	0.00843602	0.248848	-4.01852	cre1 * LL down vs QM9414 * LL	2.70898	4.08155	10.6217	4.00086	2.1827	3.28862	3.76669	1	#N/A	#N/A	#N/A	#N/A	#N/A	#N/A	#N/A	#N/A	#N/A	#N/A	#N/A	#N/A	#N/A	#N/A	#N/A	#N/A	#N/A	#N/A	unknown protein	NCU01349	0	0	#N/A	#N/A	#N/A	#N/A	#N/A	#N/A	#N/A	#N/A
TRIRE2_107346	0.00112947	0.413474	-2.41853	cre1 * LL down vs QM9414 * LL	2.44859	0.782497	32.5918	2.60384	6.0263	1.92582	0.798925	1	#N/A	#N/A	#N/A	#N/A	#N/A	#N/A	#N/A	#N/A	#N/A	#N/A	#N/A	#N/A	#N/A	#N/A	#N/A	#N/A	#N/A	#N/A	unknown protein	#N/A	#N/A	#N/A	#N/A	#N/A	#N/A	#N/A	#N/A	#N/A	#N/A	#N/A
TRIRE2_103438	0.00187152	0.472458	-2.11659	cre1 * LL down vs QM9414 * LL	2.12357	0.567408	86.5047	5.77842	5.37427	1.43598	0.66799	1	#N/A	#N/A	#N/A	#N/A	#N/A	#N/A	#N/A	#N/A	#N/A	#N/A	#N/A	#N/A	#N/A	#N/A	#N/A	#N/A	#N/A	#N/A	orphan protein	#N/A	#N/A	#N/A	#N/A	#N/A	#N/A	#N/A	#N/A	#N/A	#N/A	#N/A
TRIRE2_69416	0.0067922	0.463255	-2.15864	cre1 * LL down vs QM9414 * LL	1.93012	0.823952	26.6905	2.84849	5.36199	2.28899	1.06723	1	#N/A	#N/A	#N/A	#N/A	#N/A	#N/A	#N/A	#N/A	#N/A	#N/A	#N/A	#N/A	#N/A	#N/A	#N/A	#N/A	#N/A	#N/A	unknown protein	NCU04655	0	0	ANID_08822	777	4914	5690	-	phospholipase/Carboxylesterase superfamily protein	III	PF02230.9,PF02230.8
TRIRE2_64922	3.89262e-05	0.230707	-4.3345	cre1 * LL down vs QM9414 * LL	1.48438	0.548502	5.63207	0.520285	36.1478	13.3572	0.92379	1	#N/A	#N/A	#N/A	#N/A	#N/A	#N/A	#N/A	#N/A	#N/A	#N/A	#N/A	#N/A	#N/A	#N/A	#N/A	#N/A	#N/A	#N/A	unknown protein, only present in Gibberella, Neurospora and Magnaporthe	NCU08155	0	0	#N/A	#N/A	#N/A	#N/A	#N/A	#N/A	#N/A	#N/A
TRIRE2_2399	0.00889227	0.475257	-2.10413	cre1 * LL down vs QM9414 * LL	1.12341	0.493509	56.4646	6.20115	11.624	5.10634	1.09824	1	#N/A	#N/A	#N/A	#N/A	#N/A	#N/A	#N/A	#N/A	#N/A	#N/A	#N/A	#N/A	#N/A	#N/A	#N/A	#N/A	#N/A	#N/A	unknown protein	#N/A	#N/A	#N/A	#N/A	#N/A	#N/A	#N/A	#N/A	#N/A	#N/A	#N/A
TRIRE2_122262	0.00260295	0.449476	-2.22481	cre1 * LL down vs QM9414 * LL	1.0174	0.342027	45.9201	3.85934	7.57187	2.5455	0.840447	1	#N/A	#N/A	#N/A	#N/A	#N/A	#N/A	#N/A	#N/A	#N/A	#N/A	#N/A	#N/A	#N/A	#N/A	#N/A	#N/A	#N/A	#N/A	unknown protein	#N/A	#N/A	#N/A	#N/A	#N/A	#N/A	#N/A	#N/A	#N/A	#N/A	#N/A
TRIRE2_109716	0.00408696	0.499521	-2.00192	cre1 * LL down vs QM9414 * LL	0.756589	0.221293	8.18657	0.598618	11.5598	3.38111	0.731219	1	#N/A	#N/A	#N/A	#N/A	#N/A	#N/A	#N/A	#N/A	#N/A	#N/A	#N/A	#N/A	#N/A	#N/A	#N/A	#N/A	#N/A	#N/A	unknown protein, only in ascomycota	NCU09010	0	0	ANID_07727	2034	58107	60140	-	conserved hypothetical protein	IV	PF11001.1
TRIRE2_64710	4.74485e-06	0.332398	-3.00844	cre1 * LL down vs QM9414 * LL	79.3266	10.1974	4.41888	0.142011	22.8763	2.94074	0.321374	1	#N/A	#N/A	#N/A	#N/A	#N/A	#N/A	#N/A	#N/A	#N/A	#N/A	0	AAA+-type ATPase	0	0	0	#N/A	#N/A	#N/A	AAA+-type ATPase	NCU03121	0	0	#N/A	#N/A	#N/A	#N/A	#N/A	#N/A	#N/A	#N/A
TRIRE2_74580	1.23044e-05	0.423543	-2.36104	cre1 * LL down vs QM9414 * LL	67.9421	6.58902	589.07	14.282	9.10926	0.883415	0.24245	1	#N/A	#N/A	#N/A	#N/A	#N/A	#N/A	#N/A	#N/A	#N/A	#N/A	0	unknown protein, 3 TM domains	0	0	0	#N/A	#N/A	#N/A	unknown protein, 3 TM domains	NCU03153	0	0	#N/A	#N/A	#N/A	#N/A	#N/A	#N/A	#N/A	#N/A
TRIRE2_102999	0.000324822	0.398834	-2.50731	cre1 * LL down vs QM9414 * LL	57.609	14.1726	16.6556	1.02438	7.25915	1.78585	0.615033	1	#N/A	#N/A	#N/A	#N/A	#N/A	#N/A	#N/A	#N/A	#N/A	#N/A	0	hypothetical protein, partially conserved	0	0	0	#N/A	#N/A	#N/A	unknown protein	#N/A	#N/A	#N/A	#N/A	#N/A	#N/A	#N/A	#N/A	#N/A	#N/A	#N/A
TRIRE2_76034	4.00254e-06	0.446287	-2.24071	cre1 * LL down vs QM9414 * LL	56.8773	3.77723	313.753	5.20909	39.6648	2.63415	0.166025	1	#N/A	#N/A	#N/A	#N/A	#N/A	#N/A	#N/A	#N/A	#N/A	#N/A	0	von Willebrand factor and related coagulation proteins	0	0	0	#N/A	#N/A	#N/A	Iron/ascorbate family oxidoreductases	NCU06416	0	0	ANID_00051	1217	3820	5036	+	oxidoreductase	VIII	PF03171.12,PF03171.13
TRIRE2_58580	0.00112052	0.27232	-3.67215	cre1 * LL down vs QM9414 * LL	44.6799	30.9039	16.1579	2.794	15.8064	10.9328	1.72918	1	#N/A	#N/A	#N/A	#N/A	#N/A	#N/A	#N/A	#N/A	#N/A	#N/A	0	α-ketoglutarate dependent (FeII) oxygenase, similar to isopenicillin N synthase	0	0	0	#N/A	#N/A	#N/A	?-ketoglutarate dependent (FeII) oxygenase	#N/A	#N/A	#N/A	ANID_02390	1151	120265	121415	+	conserved hypothetical protein	VII	PF03171.12,PF03171.13
TRIRE2_48080	1.35993e-06	0.232014	-4.31008	cre1 * LL down vs QM9414 * LL	33.244	5.70995	324.45	13.9318	18.6705	3.20682	0.429397	1	#N/A	#N/A	#N/A	#N/A	#N/A	#N/A	#N/A	#N/A	#N/A	#N/A	0	conserved hypothetical protein	0	0	0	#N/A	#N/A	#N/A	unknown protein	NCU03383	0	0	ANID_03100	583	863768	864350	-	conserved hypothetical protein	VI	PF10241.1,PF10241.2
TRIRE2_103179	0.00214069	0.370968	-2.69565	cre1 * LL down vs QM9414 * LL	22.3251	10.8668	111.375	13.553	4.00262	1.94828	1.21688	1	#N/A	#N/A	#N/A	#N/A	#N/A	#N/A	#N/A	#N/A	#N/A	#N/A	0	hypothetical protein, no fungal orthologue	0	0	0	#N/A	#N/A	#N/A	MFS permease	#N/A	#N/A	#N/A	#N/A	#N/A	#N/A	#N/A	#N/A	#N/A	#N/A	#N/A
TRIRE2_66935	0.000361673	0.435221	-2.29768	cre1 * LL down vs QM9414 * LL	20.3893	4.22641	85.9371	4.45339	4.98904	1.03416	0.518215	1	#N/A	#N/A	#N/A	#N/A	#N/A	#N/A	#N/A	#N/A	#N/A	#N/A	0	Phosphatidylserine decarboxylase	0	0	0	\N	hypothetical protein	similar to phosphatidylserine decarboxylase	Phosphatidylserine decarboxylase	#N/A	#N/A	#N/A	#N/A	#N/A	#N/A	#N/A	#N/A	#N/A	#N/A	#N/A
TRIRE2_111357	0.0018757	0.3824	-2.61506	cre1 * LL down vs QM9414 * LL	19.9919	8.78586	320.365	35.1978	10.396	4.56872	1.09868	1	#N/A	#N/A	#N/A	#N/A	#N/A	#N/A	#N/A	#N/A	#N/A	#N/A	0	FAD-dependent oxidoreductase	0	0	0	#N/A	#N/A	#N/A	FAD-dependent oxidoreductase	#N/A	#N/A	#N/A	ANID_06647	1369	221420	222788	+	conserved hypothetical protein	I	PF01266.17,PF01266.16
TRIRE2_67717	0.000828744	0.48233	-2.07327	cre1 * LL down vs QM9414 * LL	16.3875	3.26937	273.637	13.6479	1.32121	0.263586	0.498759	1	#N/A	#N/A	#N/A	#N/A	#N/A	#N/A	#N/A	#N/A	#N/A	#N/A	0	unknown conserved protein, ß-lactamase HMMPfam	0	0	0	#N/A	#N/A	#N/A	unknown protein, ߀-lactamase HMMPfam	#N/A	#N/A	#N/A	#N/A	#N/A	#N/A	#N/A	#N/A	#N/A	#N/A	#N/A
TRIRE2_123274	0.00166489	0.437869	-2.28379	cre1 * LL down vs QM9414 * LL	13.6	4.25659	55.5789	4.34882	14.5471	4.55301	0.78246	1	#N/A	#N/A	#N/A	#N/A	#N/A	#N/A	#N/A	#N/A	#N/A	#N/A	0	Aldehyde dehydrogenase	0	0	0	\N	aldehyde dehydrogenase	arylsulfatase domain COG3119.1; for scavenging S from organic sulfate esters; 5 transmembrane domains and signal sequence are consistent with membrane location	Aldehyde dehydrogenase	#N/A	#N/A	#N/A	#N/A	#N/A	#N/A	#N/A	#N/A	#N/A	#N/A	#N/A
TRIRE2_81623	0.00018573	0.393141	-2.54362	cre1 * LL down vs QM9414 * LL	12.8745	2.82779	403.857	22.1762	22.6349	4.97161	0.549109	1	#N/A	#N/A	#N/A	#N/A	#N/A	#N/A	#N/A	#N/A	#N/A	#N/A	0	unknown protein, only in Hypocreaceae	0	0	0	#N/A	#N/A	#N/A	unknown protein, only in Hypocreaceae	#N/A	#N/A	#N/A	#N/A	#N/A	#N/A	#N/A	#N/A	#N/A	#N/A	#N/A
TRIRE2_123673	0.00621019	0.343264	-2.91321	cre1 * LL down vs QM9414 * LL	12.4338	9.93463	70.4643	14.0753	6.84699	5.47075	1.9975	1	#N/A	#N/A	#N/A	#N/A	#N/A	#N/A	#N/A	#N/A	#N/A	#N/A	0	Ankyrin	0	0	0	#N/A	#N/A	#N/A	Ankyrin	#N/A	#N/A	#N/A	#N/A	#N/A	#N/A	#N/A	#N/A	#N/A	#N/A	#N/A
TRIRE2_112669	0.00958068	0.401736	-2.48919	cre1 * LL down vs QM9414 * LL	11.7285	7.95784	26.6346	4.51793	4.16514	2.82607	1.69626	1	#N/A	#N/A	#N/A	#N/A	#N/A	#N/A	#N/A	#N/A	#N/A	#N/A	0	Serine/threonine protein kinase	0	0	0	#N/A	#N/A	#N/A	Serine/threonine protein kinase	#N/A	#N/A	#N/A	#N/A	#N/A	#N/A	#N/A	#N/A	#N/A	#N/A	#N/A
TRIRE2_39637	0.00315521	0.490207	-2.03995	cre1 * LL down vs QM9414 * LL	11.6088	3.29528	10.4705	0.743041	2.95853	0.839808	0.709651	1	#N/A	#N/A	#N/A	#N/A	#N/A	#N/A	#N/A	#N/A	#N/A	#N/A	0	C4-dicarboxylate transporter/malic acid transport protein	0	0	0	#N/A	#N/A	#N/A	C4-dicarboxylate transporter/malic acid transport protein	#N/A	#N/A	#N/A	ANID_09133	1420	227876	229295	-	sulfite transporter Ssu1	IV	PF03595.9,PF03595.10,TIGR00816
TRIRE2_107494	0.00342596	0.473855	-2.11035	cre1 * LL down vs QM9414 * LL	11.011	3.5215	15.4136	1.23237	11.0701	3.54039	0.799538	1	#N/A	#N/A	#N/A	#N/A	#N/A	#N/A	#N/A	#N/A	#N/A	#N/A	0	Translational repressor Pumilio/PUF3 and related RNA-binding proteins (Puf superfamily)	0	0	0	#N/A	#N/A	#N/A	orphan protein	#N/A	#N/A	#N/A	#N/A	#N/A	#N/A	#N/A	#N/A	#N/A	#N/A	#N/A
TRIRE2_42264	0.000605506	0.170466	-5.86626	cre1 * LL down vs QM9414 * LL	10.5654	11.3777	73.3222	19.7399	15.05	16.2071	2.69221	1	#N/A	#N/A	#N/A	#N/A	#N/A	#N/A	#N/A	#N/A	#N/A	#N/A	0	3'-5' exonuclease	0	0	0	#N/A	#N/A	#N/A	3'-5' exonuclease	#N/A	#N/A	#N/A	ANID_04357	1284	163494	164777	-	conserved hypothetical protein	III	PF00929.17,PF00929.16
TRIRE2_48211	4.4341e-05	0.216532	-4.61825	cre1 * LL down vs QM9414 * LL	9.69715	4.0225	59.5012	6.17047	24.2821	10.0725	1.03703	1	#N/A	#N/A	#N/A	#N/A	#N/A	#N/A	#N/A	#N/A	#N/A	#N/A	0	unknown conserved protein, intracellular	0	0	0	#N/A	#N/A	#N/A	unknown protein, intracellular	NCU06265	0	0	ANID_03627	3525	265535	269059	-	conserved hypothetical protein	II	0
TRIRE2_81136	0.00478066	0.36164	-2.76518	cre1 * LL down vs QM9414 * LL	8.78709	5.81238	1.95533	0.323346	2.69609	1.78338	1.65367	1	#N/A	#N/A	#N/A	#N/A	#N/A	#N/A	#N/A	#N/A	#N/A	#N/A	0	PTC2, protein serine/threonine phosphatase 2 C, UPR	0	0	0	#N/A	#N/A	#N/A	serine/threonine phosphatase 2 C, PTC2	NCU06660	0	0	ANID_11705	849	817172	818020	-	stress response RCI peptide	VI	PF01679.10,PF01679.9
TRIRE2_119956	0.00121803	0.271367	-3.68505	cre1 * LL down vs QM9414 * LL	7.12368	5.0744	69.4002	12.3589	14.4234	10.2742	1.78082	1	#N/A	#N/A	#N/A	#N/A	#N/A	#N/A	#N/A	#N/A	#N/A	#N/A	0	unknown conserved protein, secreted	0	0	0	#N/A	#N/A	#N/A	unknown protein	#N/A	#N/A	#N/A	ANID_12348	312	62415	62726	+	predicted protein	VIII	0
TRIRE2_67117	0.00784226	0.306193	-3.26592	cre1 * LL down vs QM9414 * LL	5.93163	6.30319	37.0549	9.844	2.84009	3.018	2.6566	1	#N/A	#N/A	#N/A	#N/A	#N/A	#N/A	#N/A	#N/A	#N/A	#N/A	0	3'-5' exonuclease	0	0	0	#N/A	#N/A	#N/A	3'-5' exonuclease	#N/A	#N/A	#N/A	#N/A	#N/A	#N/A	#N/A	#N/A	#N/A	#N/A	#N/A
TRIRE2_50996	0.00167141	0.323542	-3.09079	cre1 * LL down vs QM9414 * LL	5.85292	3.42419	67.3204	9.84628	5.81331	3.40102	1.4626	1	#N/A	#N/A	#N/A	#N/A	#N/A	#N/A	#N/A	#N/A	#N/A	#N/A	0	Ca2+-dependent lipid-binding protein CLB1/vesicle protein vp115/Granuphilin A, contains C2 domain	0	0	0	#N/A	#N/A	#N/A	unknown protein, C2 domain	NCU01510	0	0	#N/A	#N/A	#N/A	#N/A	#N/A	#N/A	#N/A	#N/A
TRIRE2_109404	0.000811119	0.384103	-2.60347	cre1 * LL down vs QM9414 * LL	4.5517	1.55449	94.5315	8.07107	5.5936	1.91032	0.853796	1	#N/A	#N/A	#N/A	#N/A	#N/A	#N/A	#N/A	#N/A	#N/A	#N/A	0	hypothetical protein	0	0	0	#N/A	#N/A	#N/A	unknown protein	#N/A	#N/A	#N/A	ANID_06241	2274	17698	19971	-	conserved hypothetical protein	I	0
TRIRE2_122140	0.00166509	0.372902	-2.68167	cre1 * LL down vs QM9414 * LL	4.39514	1.96274	8.06452	0.900344	15.1212	6.75269	1.11643	1	#N/A	#N/A	#N/A	#N/A	#N/A	#N/A	#N/A	#N/A	#N/A	#N/A	0	Nuclear receptor coregulator SMRT/SMRTER, contains Myb-like domains	0	0	0	#N/A	#N/A	#N/A	orphan protein	#N/A	#N/A	#N/A	#N/A	#N/A	#N/A	#N/A	#N/A	#N/A	#N/A	#N/A
TRIRE2_4626	0.00419603	0.27872	-3.58783	cre1 * LL down vs QM9414 * LL	3.87446	3.87236	22.0597	5.51193	4.27834	4.27602	2.49864	1	#N/A	#N/A	#N/A	#N/A	#N/A	#N/A	#N/A	#N/A	#N/A	#N/A	0	Ca2+-dependent lipid-binding protein CLB1/vesicle protein vp115/Granuphilin A, contains C2 domain	0	0	0	#N/A	#N/A	#N/A	unknown protein, C2 domain	NCU08064	0	0	#N/A	#N/A	#N/A	#N/A	#N/A	#N/A	#N/A	#N/A
TRIRE2_60352	0.000240081	0.483182	-2.06961	cre1 * LL down vs QM9414 * LL	3.79398	0.540204	22.0534	0.785014	14.9941	2.13493	0.355961	1	#N/A	#N/A	#N/A	#N/A	#N/A	#N/A	#N/A	#N/A	#N/A	#N/A	0	NADH-dehydrogenase (ubiquinone)	0	0	0	#N/A	#N/A	#N/A	NADH-dehydrogenase (ubiquinone)	#N/A	#N/A	#N/A	#N/A	#N/A	#N/A	#N/A	#N/A	#N/A	#N/A	#N/A
TRIRE2_67964	0.00320058	0.271063	-3.68918	cre1 * LL down vs QM9414 * LL	3.48036	3.32736	21.2759	5.08513	6.4745	6.18986	2.39009	1	#N/A	#N/A	#N/A	#N/A	#N/A	#N/A	#N/A	#N/A	#N/A	#N/A	0	Cytochrome P450 CYP2 subfamily	0	0	0	#N/A	#N/A	#N/A	Cytochrome P450 CYP2 subfamily	NCU00987	0	0	ANID_09296	1836	181278	183113	+	pisatin demethylase	VIII	PF00067.14,PF00067.15
TRIRE2_123095	0.000469404	0.0648085	-15.4301	cre1 * LL down vs QM9414 * LL	3.25015	7.81359	9.10029	5.46943	8.70008	20.9156	6.01017	1	#N/A	#N/A	#N/A	#N/A	#N/A	#N/A	#N/A	#N/A	#N/A	#N/A	0	von Willebrand factor and related coagulation proteins	0	0	0	#N/A	#N/A	#N/A	orphan protein	#N/A	#N/A	#N/A	#N/A	#N/A	#N/A	#N/A	#N/A	#N/A	#N/A	#N/A
TRIRE2_77093	0.00489187	0.389279	-2.56885	cre1 * LL down vs QM9414 * LL	3.16094	1.81292	28.5349	4.09148	14.9663	8.58377	1.43385	1	#N/A	#N/A	#N/A	#N/A	#N/A	#N/A	#N/A	#N/A	#N/A	#N/A	0	acid sphingomyelin phosphodiesterase (probably vacuolar)	0	0	0	#N/A	#N/A	#N/A	acid sphingomyelin phosphodiesterase (probably vacuolar)	NCU06697	0	0	#N/A	#N/A	#N/A	#N/A	#N/A	#N/A	#N/A	#N/A
TRIRE2_112439	0.00195369	0.407491	-2.45404	cre1 * LL down vs QM9414 * LL	2.77183	1.07552	25.9761	2.51981	18.6264	7.22737	0.970047	1	#N/A	#N/A	#N/A	#N/A	#N/A	#N/A	#N/A	#N/A	#N/A	#N/A	0	Gluconate transport-inducing protein	0	0	0	#N/A	#N/A	#N/A	unknown protein	#N/A	#N/A	#N/A	ANID_06578	1431	13248	14678	+	camp independent regulatory protein	I	PF09729.2,PF09729.1
TRIRE2_74745	0.00667841	0.238305	-4.1963	cre1 * LL down vs QM9414 * LL	2.63524	3.88508	1.51453	0.558209	6.52191	9.61511	3.6857	1	#N/A	#N/A	#N/A	#N/A	#N/A	#N/A	#N/A	#N/A	#N/A	#N/A	0	hyp prot	0	0	0	#N/A	#N/A	#N/A	unknown protein	NCU07718	0	0	ANID_07957	884	245629	246512	+	conserved hypothetical protein	II	PF00583.17
TRIRE2_122271	0.0056857	0.142634	-7.01097	cre1 * LL down vs QM9414 * LL	2.44324	6.28235	11.4974	7.39089	7.32928	18.8459	6.42829	1	#N/A	#N/A	#N/A	#N/A	#N/A	#N/A	#N/A	#N/A	#N/A	#N/A	0	Zn2Cys6 transcription factor, similar to C. albicans Fcr1	0	0	0	#N/A	#N/A	#N/A	Zn2Cys6 transcription regulator, C. albicans Fcr1	#N/A	#N/A	#N/A	#N/A	#N/A	#N/A	#N/A	#N/A	#N/A	#N/A	#N/A
TRIRE2_112126	0.000880832	0.335661	-2.97919	cre1 * LL down vs QM9414 * LL	2.16138	0.983281	24.2294	2.75569	12.5717	5.71929	1.13733	1	#N/A	#N/A	#N/A	#N/A	#N/A	#N/A	#N/A	#N/A	#N/A	#N/A	0	Methylmalonate semialdehyde dehydrogenase	0	0	0	\N	Aldehyde dehydrogenase	pfam00171, Aldedh, Aldehyde dehydrogenase family	Methylmalonate semialdehyde dehydrogenase	#N/A	#N/A	#N/A	#N/A	#N/A	#N/A	#N/A	#N/A	#N/A	#N/A	#N/A
