# Supplementary material for: A CRE1- regulated cluster is responsible for light dependent production of dihydrotrichotetronin in Trichoderma reesei
Source: PLoS One. 2017 Aug 15;12(8):e0182530. doi: 10.1371/journal.pone.0182530 (PMC5557485; doi:10.1371/journal.pone.0182530)
Supplement: S2 File — (XLSX) [file pone.0182530.s002.xlsx]

## Sheet: CRE1 target clusters
Clustered regulation of CRE1 targets
(analysis settings in Reef: Q02 100k10k 5genes)
				genomic position jgi			assembly in Marie-Nelly et al., 2014			Annotation (Schmoll et al., 2016 MMBR)										JGI TRE annotation (user curation)
Protein ID	scaffold JGI	cluster		scaffold JGI	start	end	chromosome	gene number	regulation in ∆cre1	TOPIC	gene name	alternative topic	group	subgroup	description	T atro	T virens	N crassa	S cerevisiae	name	defline	description	annotation Druzhinina et al., 2016
cluster 1	scaffold 1	410000	600000
TRIRE2_43671		1		1	428720	428786	5	561	upLL cre											\N	ammonium permease	\N	ammonium permease MEA1
TRIRE2_53401		1		1	459280	459931	5	554	upDD cre	Genome integrity	MBD4/MED1	Genome integrity	0	0	Mismatch-specific DNA N-glycosylase involved in DNA repair	215636	208626	NCU09815	YPR101W				Mismatch-specific DNA N-glycosylase involved in DNA repair
TRIRE2_73618		1		1	482236	483096	5	546	downDD cre	Secondary metabolism	pks11s	Secondary metabolism	Polyketide synthase	Reducing clade I	Polyketide synthase	0	0	NCU04865	YER061C	\N	\N	\N	PKS SOR1, reducing sorbicillinoid synthase
TRIRE2_73623		1		1	499906	500205	5	544	downDD cre														flavoprotein monooxygenase SOR5
TRIRE2_43701		1		1	501820	502664	5	543	upLLdownDD cre														MFS multidrug transporter SOR4
TRIRE2_102497		1		1	504139	504304	5	542	upLLdownDD cre	Transcription factors	0	Transcription factors	Fungal-trans	0	conserved hypothetical protein	180208	133408	NCU08042	YOR363C				Zn2Cys6 transcriptional regulator SOR3
TRIRE2_54042		1		1	540488	541681	5	530	downDD cre											\N	intra-Golgi transport complex, subunit 4	Hypothetical component, cog4, of the conserved oligomeric Golgi complex, a cytosolic tethering complex involved in fusion of transport vesicles to Golgi compartments	Component of oligomeric golgi complex Cog4/Sec38
TRIRE2_73654		1		1	564307	565360	5	523	downLL cre	Transcription factors	0	Asexual development	bZIP	0	conserved hypothetical protein	182347	212339	NCU00499	YNL167C	\N	basic-leucine zipper domain-containing/DNA binding domain protein	The basic-leucine zipper (bZIP) transcription factors are proteins that contain a basic region mediating sequence-specific DNA-binding followed by a leucine zipper region (see IPR002158 ) required for dimerization.	BZIP transcriptional regulator ADA-1
cluster 2	scaffold 1	2140000	2270000
TRIRE2_54850		2		1	2162884	2163175	5	91	downDD cre														AT DNA binding protein, putative
TRIRE2_102960		2		1	2171312	2171962	5	89	downDD cre														orphan protein, 2 TM
TRIRE2_119806		2		1	2173680	2174228	5	88	upLLdownDD cre														unknown protein, only in Gibberella, Magnaporthe and Chaetomium
TRIRE2_119813		2		1	2221835	2222145	5	71	downDD cre														unknown protein
TRIRE2_44251		2		1	2232436	2233087	5	70	downDD cre	RAS-GTPases	GYP3	RAS-GTPases	GTPase regulators	Rab GTPase activator	Ypt/RabGAP	983	61039	NCU04514	YNL293W	\N	\N	hypothetical GTPase activating protein for Rab GTPases (Ras superfamily of small GTPases), related to S. cerevisiae GYP3	GTPase-activating protein Msb3 (Sec4/Rabs)
cluster 3	scaffold 1	2260000	2440000
TRIRE2_102999		3		1	2308791	2309987	5	50	downLLDD cre														unknown protein
TRIRE2_119826		3		1	2334381	2335848	5	42	upLL cre														C2H2 transcriptional regulator
TRIRE2_44278		3		1	2343288	2343531	5	39	upDDdownLL cre	Transport	0	Transport	Oligopeptide transporter OPT superfamily	transporter containing IPR004813 domain	0	156562	81566	NCU09874	YGL114W				Rab geranyl transferase escort protein
TRIRE2_103012		3		1	2350376	2350579	5	37	upLL cre	Sulfur metabolism	0	Sulfur metabolism	sulfur assimilation	EC number 1.14.11.17	taurine dioxygenase	49608	189583	NCU07819	YLL057C				taurine catabolism dioxygenase, alpha-ketoglutarate dependent
TRIRE2_74198		3		1	2358284	2358410	5	35	upDD cre	CAZymes	0	Asexual development	Glycoside hydrolase	Glycoside hydrolase family92	candidate a-glycosidase	49834	71600	NCU04798	0	\N	Glycoside Hydrolase Family 92	related to a bacterial a-1,2-mannosidase;too long at N-term	GH92 ?-1,2-mannosidase
TRIRE2_54564		3		1	2388870	2389324	5	24	upDD cre											\N	Proline dehydrogenase-like protein	pfam01619, Pro_dh, Proline dehydrogenase aligned	Pro_dhProline dehydrogenase aligned
TRIRE2_103039		3		1	2440405	2441265	5	8	upLL cre														peptidase S41
TRIRE2_54461		3		1	2441731	2442318	5	7	upLL cre														MFS permease
cluster 4	scaffold 2	80000	200000
TRIRE2_103438		4		2	91795	91903	1	392	downLL cre														orphan protein
TRIRE2_33827		4		2	150435	150842	1	394	upLL cre														unknown protein
TRIRE2_120008		4		2	170380	171975	1	397	downDD cre											\N	GMC oxidoreductase	\N	GMC oxidoreductase
TRIRE2_74580		4		2	179132	179311	1	399	downLLDD cre														unknown protein, 3 TM domains
TRIRE2_120012		4		2	203242	203529	1	406	downDD cre											rpl24	60S ribosomal protein L24	60S ribosomal protein L24 by homology to the corresponding protein of N. crassa.	60S ribosomal protein L24
TRIRE2_21422		4		2	226936	227080	1	412	upDD cre														MFS permease
TRIRE2_120020		4		2	235328	235482	1	414	downDD cre											\N	ribosomal protein L37e	Predicted translation product shares amino acid sequence identity with ribosomal protein L37e from several filamentous fungi and yeasts.	ribosomal protein L37e from several filamentous fungi and yeasts.
cluster 5	scaffold 2	1230000	1360000
TRIRE2_39637		5		2	1259267	1259349	1	676	downLL cre														C4-dicarboxylate transporter/malic acid transport protein
TRIRE2_44987		5		2	1265105	1265115	1	678	upLL cre											\N	sterol desaturase-like protein	homologous to ERG25 C-4 methylsterol oxidase; catalyzes the first step in the removal of the two C-4 methyl groups of 4,4-dimethylzymosterol (by similarity)	ERG25 methylsterol desaturase, SUR2-type hydroxylase/desaturase, catalytic region
TRIRE2_120184		5		2	1296724	1296764	1	690	downDD cre											\N	v-SNARE-like protein	Related to v-SNARE, ykt6, involved in trafficking to and within the Golgi, endocytic trafficking to the vacuole, and vacuolar fusion	v-SNARE Ykt6; trafficking to and within Golgi, endocytic trafficking to vacuole, vacuolar fusion
TRIRE2_55240		5		2	1317917	1318062	1	696	downLL cre														large-conductance mechanosensitive channel
TRIRE2_42418		5		2	1323448	1323531	1	698	upDD cre														unknown protein
cluster 6	scaffold 3	1380000	1490000
TRIRE2_21658		6		3	1439123	1439236	6	435	downDD cre											\N	Conserved hypothetical protein	Related to large subunit ribosomal protein L6. Homologue of yeast RPL6a/b.	Unknown protein
TRIRE2_45624		6		3	1474515	1474844	6	447	downDD cre														unknown protein
TRIRE2_104469		6		3	1387165	1387213	6	419	upDD cre														unknown protein
TRIRE2_75468		6		3	1390079	1390327	6	420	downDD cre											\N	lanosterol 14-alpha demethylase	homologous to cytochrome P-450 lanosterol demethylase; ergosterol biosynthetic pathway	Cytochrome P-450 lanosterol demethylase; ergosterol biosynthetic pathway
TRIRE2_45598		6		3	1424045	1424133	6	430	downLL cre														unknown protein
cluster 7	scaffold 3	1780000	1890000
TRIRE2_45717		7		3	1838318	1838907	6	545	upDD cre	CAZymes	mds1	Asexual development	Glycoside hydrolase	Glycoside hydrolase family47	Mannosidase-like protein EDEM2	127412	78530	NCU07067	YJR131W	\N	Glycoside Hydrolase Family 47	a-1,2-mannosidase (EC 3.2.1.113)	GH47 ?-1,2-mannosidase
TRIRE2_56726		7		3	1864647	1865432	6	556	upDD cre														Branched chain alpha-keto acid dehydrogenase complex, alpha subunit
TRIRE2_75609		7		3	1873877	1873954	6	560	downDD cre											\N	rpl18	Candidate rpl18 gene encoding 60s ribosomal protein L18.	Rpl18 gene encoding 60sRibosomal protein L18.
TRIRE2_45736		7		3	1879806	1879847	6	563	downDD cre	Heterotrimeric G-protein pathway	Cpc2	Heterotrimeric G-protein pathway	heterotrimeric G proteins	Gbeta-like WD40 protein	0	148743	78512	NCU05810	YMR116C	cpc2	cross-pathway control WD-repeat-containing protein	guanine nucleotide-binding protein beta-subunit-like protein; cross pathway control WD-repeat protein cpc-2, involved in general amino acid control	CPC2
TRIRE2_75589		7		3	1813410	1813469	6	535	downDD cre	Mevalonate metabolism	erg13	Mevalonate metabolism	Acyltransferase, EC 2.3.3.10	0	hydroxymethylglutaryl-CoA synthase	130709	70450	NCU03922	YML126C	\N	hydroxymethylglutaryl CoA synthase	\N	hydroxymethylglutaryl CoA synthase
cluster 8	scaffold 4	810000	920000
TRIRE2_104911		8		4	905179	905397	2	1112	upDD cre														unknown protein
TRIRE2_120698		8		4	811698	813019	2	1087	upDD cre	Transcription factors	PacC	Sexual development	C2H2 zinc finger	0	pH-response transcription factor pacC/RIM101	78054	40391	NCU00090	YHL027W	\N	pH-response transcription factor pacC	pac C is a trancription factor responsive to ambient pH. Activator of alkaline expressed genes and a Repressor of acid-expressed genes	C2H2 transcriptional regulator
TRIRE2_46035		8		4	828936	829295	2	1090	downDD cre														unknown protein
TRIRE2_120702		8		4	833892	834290	2	1092	upLL cre														unknown protein
TRIRE2_57476		8		4	869524	869609	2	1103	upDD cre														unknown protein
cluster 9	scaffold 4	1210000	1350000
TRIRE2_72922		9		4	1230340	1230372	2	1195	upLL cre											\N	GABA permease	COG0531, PotE, Amino acid transporters	amino acid permease (GABA)
TRIRE2_57558		9		4	1242265	1242534	2	1198	upDD cre														unknown protein
TRIRE2_76034		9		4	1247436	1247480	2	1201	downLL cre														Iron/ascorbate family oxidoreductases
TRIRE2_120779		9		4	1287266	1287329	2	1213	downDD cre											\N	Conserved hypothetical protein	Candidate rps8 based on homology to the corresponding protein in fungi and yeasts.	unknown protein
TRIRE2_120781		9		4	1309161	1309256	2	1216	downDD cre											\N	40s ribosomal protein S6	Protein component of the small (40S) ribosomal subunit; identical to Rps6Bp and has similarity to rat S6 ribosomal protein.	40s ribosomal protein S6
TRIRE2_76065		9		4	1332061	1332384	2	1225	upLL cre														unknown protein
cluster 10	scaffold 4	1480000	1670000
TRIRE2_46238		10		4	1495404	1496531	2	1270	upLLdownDD cre	Sulfur metabolism	0	Sulfur metabolism	sulfur related biosynthetic pathways	EC number 2.5.1.6	S-adenosylmethionine synthase, related to N. crassa ETH-1 and S. cerevisiae Sam2p	301763	87758	NCU02657	YDR502C				S-adenosylmethionine synthetase
TRIRE2_120823		10		4	1524653	1524727	2	1278	downDD cre	Effector proteins (competition and defense)	0	Effector proteins (competition and defense)	Tandem repeat proteins	0	Tandem repeats: Trichoderma specific	0	0	0	0	\N	cell wall protein	Putative cell wall mannoprotein. Ser/Thr-rich.	cell wall mannoprotein
TRIRE2_120828		10		4	1560582	1560586	2	1287	downDD cre														unknown protein
TRIRE2_120833		10		4	1575321	1575335	2	1292	downDD cre											rps15	40s ribosomal protein S15	40s ribosomal protein S15 based on homology to corresponding proteins in other fungi.	40s ribosomal protein S15 based on homology to corresponding proteins in other fungi.
TRIRE2_120836		10		4	1578273	1578417	2	1294	downDD cre														unknown protein
TRIRE2_120837		10		4	1586513	1586807	2	1296	downDD cre														unknown protein, 1 TM domain
TRIRE2_76141		10		4	1594560	1594681	2	1300	downLL cre														unknown protein, only present in ascomycota
cluster 11	scaffold 5	100000	270000
TRIRE2_120884		11		5	130555	130811	2	1785	downDD cre											\N	Formyl transferase-like protein	pfam00551, Formyl_trans_N, Formyl transferase	Formyl_trans_NFormyl transferase
TRIRE2_76227		11		5	134792	134897	2	1783	upDD cre	CAZymes	cel3e	CAZymes	Glycoside hydrolase	Glycoside hydrolase family3	b-glucosidase (genBank acc. No. AAP57760); CEL3e	80985	90223	NCU05577	0	\N	Glycoside Hydrolase Family 3	candidate b-glucosidase	GH3 ?-glucosidase CEL3e
TRIRE2_58450		11		5	160734	163124	2	1773	upLL cre	CAZymes	xyl3b	CAZymes	Glycoside hydrolase	Glycoside hydrolase family3	cadidate b-glycosidase distantly related to a-L-arabinofuanosidase / b-xylosidase	161158	192759	NCU09923	0	\N	Glycoside Hydrolase Family 3	candidate b-xylosidase.	GH3 ?-xylosidase XYL3b
TRIRE2_105287		11		5	188288	188749	2	1762	upLLDD cre														unknown protein
TRIRE2_76238		11		5	193774	196131	2	1760	upLL cre														plasma membrane H+ ATPase
TRIRE2_58456		11		5	211707	211811	2	1757	upDD cre	Transcription factors	0	Transcription factors	Zn2Cys6	0	conserved hypothetical protein	43449	192770	NCU10697	YDR213W				Zn2Cys6 transcriptional regulator
TRIRE2_3063		11		5	219981	221444	2	1753	upDD cre														unknown protein
cluster 12	scaffold 5	860000	990000
TRIRE2_120975		12		5	885685	885961	2	1579	downLL cre	Transcription factors	0	Transcription factors	C2H2 zinc finger	0	conserved hypothetical protein	298089	213142	NCU05061	YNL027W				C2H2 transcriptional regulator
TRIRE2_120978		12		5	905614	905651	2	1572	downDD cre											rpl34	Ribosomal protein L34	Protein component of the large ribosomal subunit (protein L34e).	large ribosomal subunit (protein L34e).
TRIRE2_105515		12		5	941518	942060	2	1560	downLLDD cre														orphan protein
TRIRE2_105520		12		5	954552	954813	2	1555	downLL cre	Transcription factors	0	Transcription factors	Fungal-trans	0	conserved hypothetical protein	214873	180483	NCU09829	YIL130W	\N	fungal specific transcription factor domain-containing protein	This domain is found in a number of fungal transcription factors including transcriptional activator xlnR, yeast regulatory protein GAL4, and other transcription proteins regulating a variety of cellular and metabolic processes	Zn2Cys6 transcriptional regulator
TRIRE2_59014		12		5	958886	959583	2	1554	downDD cre	Transport	TAABC2	Transport	ABC transporter	transporter containing IPR003439 domain	ABC multidrug transporter, related to N. crassa CDR4 and S.cerevisiae Pdr5p, TAABC2	53468	52608	NCU09830	YNR070W				PDR-type ABC transporters
TRIRE2_121003		12		5	1028576	1028876	2	1531	downDD cre											rps18	Ribosomal protein S18, S13 family	Encodes 40s ribosomal protein subunit S18 (S13 family) by homology to yeast and fungi.	Ribosomal protein S18, S13 family
TRIRE2_124327		12		5	1038463	1040505	2	1528	upDD cre											\N	Hypothetical protein	contains an Interpro domain of the major facilitator superfamily of proteins that are involved in carbohydrate transport. Shares amino acid sequence identity with sucrose transport proteins from several filamentous fungi.	MFS permease (sucrose transporter?)
cluster 13	scaffold 5	1560000	1720000
TRIRE2_76620		13		5	1627351	1628138	4	367	upLL cre											\N	glycerol-3-phosphate dehydrogenase	\N	Glycerol-3-phosphate dehydrogenase
TRIRE2_76633		13		5	1652385	1653100	4	360	upDD cre														MDR multidrug transporter
TRIRE2_105752		13		5	1663050	1664192	4	358	upDD cre														C4-dicarboxylate transporter/malic acid transport protein
TRIRE2_58613		13		5	1686656	1687237	4	351	downDD cre														Thiamine pyrophosphokinase
TRIRE2_46763		13		5	1606335	1607912	4	375	upDD cre														endonuclease/exonuclease/phosphatase family protein
TRIRE2_121098		13		5	1612803	1613541	4	372	upDD cre											\N	Multicopper Oxidase	Hypothetical Multicopper Oxidase. Potential ferroxidase activity based in sequence homology.Contains conserved residues involved in the formation of the type 1, type 2 and type 3 Cu centers. Contains conserved residues described as critical for ferroxidase activity. No N-Terminal signal predicted by Signal P, but one possible transmembrane domain. SUBCELLULAR LOCATION: undefined	Multicopper oxidases
TRIRE2_21960		13		5	1616400	1616511	4	371	upDD cre											\N	phospholipase C	phospholipase C, related to A. oryzae phospholipase C	phospholipase C
cluster 14	scaffold 7	0	110000
TRIRE2_121285		14		7	4885	4898	2	434	downDD cre														orphan protein, 1 TM
TRIRE2_76949		14		7	22557	22648	2	429	downDD cre											\N	hypothetical protein	\N	unknown protein
TRIRE2_121298		14		7	68233	68594	2	409	downDD cre											fdh1	formate dehydrogenase	\N	formate dehydrogenase
TRIRE2_76971		14		7	78651	79358	2	407	upDD cre														SSCRP
TRIRE2_47127		14		7	80780	81025	2	406	upDD cre											\N	Peptidase M18-like protein	pfam02127, Peptidase_M18, Aminopeptidase I zinc metalloprotease (M18)	peptidase M18
TRIRE2_106248		14		7	123497	124912	2	392	upDD cre														monosaccharide transporter (galactose permease ?)
TRIRE2_3449		14		7	150191	151644	2	386	upLLDD cre	Transcription factors	0	Transcription factors	Zn2Cys6	0	conserved hypothetical protein	321925	229241	NCU09529	YLR256W				Zn2Cys6 transcriptional regulator
cluster 15	scaffold 7	450000	570000
TRIRE2_37665		15		7	464745	464904	2	291	upLLDD cre														unknown protein
TRIRE2_77086		15		7	503547	504092	2	279	upDD cre														ATP dependent DNA ligase domain-containing protein
TRIRE2_77093		15		7	516563	517734	2	275	upDDdownLL cre														acid sphingomyelin phosphodiesterase (probably vacuolar)
TRIRE2_121372		15		7	534948	534977	2	269	downDD cre											rpl38	Ribosomal protein L38	60S ribosomal protein L38 by homology with corresponding proteins in other fungi and yeasts.	60S ribosomal protein L38 by homology with corresponding proteins in other fungi and yeasts.
TRIRE2_47268		15		7	549054	550925	2	263	upDD cre	CAZymes	bgl3i	CAZymes	Glycoside hydrolase	Glycoside hydrolase family3	candidate b-glucosidase	161122	188402	NCU03641	0	\N	Glycoside Hydrolase Family 3	candidate b-glucosidase.	GH3 ?-glucosidase BGL3i
cluster 16	scaffold 7	1120000	1310000
TRIRE2_106647		16		7	1221153	1221809	2	62	upLL cre														orphan protein
TRIRE2_77288		16		7	1251911	1252157	2	54	upLL cre														Thioredoxin reductase
TRIRE2_121482		16		7	1282478	1282573	2	45	upDD cre	Transport	0	Transport	Sugar transporter	transporter containing IPR003663 domain	0	146802	224321	NCU06138	YDL194W				MFS permease
TRIRE2_47432		16		7	1144460	1144556	2	89	downLL cre														NAD(P) transhydrogenase beta subunit
TRIRE2_60337		16		7	1151513	1151620	2	86	upLL cre														unknown protein
TRIRE2_106642		16		7	1204634	1205227	2	67	downLL cre														unknown protein
TRIRE2_60352		16		7	1208667	1209887	2	65	downLL cre														NADH-dehydrogenase (ubiquinone)
TRIRE2_106645		16		7	1211110	1211289	2	64	upDD cre														unknown protein
cluster 17	scaffold 8	370000	480000
TRIRE2_60945		17		8	431935	432358	3	711	upLL cre	Transport	0	Transport	Sugar transporter	transporter containing IPR003663 domain	Predicted transporter (major facilitator superfamily)	79036	86782	NCU01494	YOL103W				MFS permease
TRIRE2_61284		17		8	459332	460051	3	721	upLL cre														methyltransferase
TRIRE2_121605		17		8	464049	464393	3	723	upLLdownDD cre														unknown protein
TRIRE2_61227		17		8	377547	377654	3	694	upLL cre														cobalamin synthesis protein
TRIRE2_106879		17		8	416467	416775	3	707	upDD cre														unknown protein, secreted
cluster 18	scaffold 9	470000	590000
TRIRE2_48055		18		9	502154	502346	7	719	downDD cre														unknown protein
TRIRE2_121800		18		9	533489	533678	7	708	upDD cre											\N	SPFH domain family protein	Contains the SPFH (stomatin, prohibitin, flotillin, Hfl) domain common to eukaryotic and prokaryotic organisms	stomatin-like protein
TRIRE2_48080		18		9	563089	563173	7	698	downLL cre														unknown protein
TRIRE2_121793		18		9	482868	483545	7	725	downDD cre														unknown protein
TRIRE2_107346		18		9	488784	488916	7	723	downLL cre														unknown protein
cluster 19	scaffold 9	580000	800000
TRIRE2_121818		19		9	609209	610342	7	688	downDD cre														unknown secreted protein
TRIRE2_121820		19		9	619502	619574	7	684	downDD cre	Sulfur metabolism	0	Sulfur metabolism	sulfur related biosynthetic pathways	EC number 2.1.1.14	methionine synthase, related to N. crassa MET-8 and S. cerevisiae Met6p	136004	87179	NCU06512	YER091C	\N	\N	pfam01717, Methionine_synt, Methionine synthase, vitamin-B12 independent	Methionine synthase, VitB12 independent
TRIRE2_61551		19		9	649764	649949	7	674	downDD cre	Genome integrity	POLD4	Genome integrity	0	0	DNA polymerase delta subunit 4	32316	38688	NCU03528	0	\N	conserved hypothetical protein	homologous to DNA polymerase delta, subunit 4	DNA polymeraseDelta, subunit 4
TRIRE2_121834		19		9	674173	674736	7	663	downDD cre											\N	adenine nucleotide translocator	\N	adenine nucleotide translocator
TRIRE2_73450		19		9	678266	678285	7	662	downDD cre											\N	ribosomal protein S25	shares amino acid sequence identity with 40s ribosomal protein S25 from N. crassa and other filamentous fungi.	40S ribosomal protein S25
TRIRE2_121837		19		9	679058	679194	7	661	downDD cre											rps5	Ribosomal protein S5, S7 family	40S ribosomal protein S5 (S7 family).	Ribosomal protein S5, S7 family
TRIRE2_121839		19		9	692156	692193	7	658	downLLDD cre	heat shock proteins	0	heat shock proteins	HSP70 family	0	hypothetical protein, related to hsp70, related to S. cerevisiae SSB1p and to N. crassa hypothetical protein	31008	82586	NCU01499	YNL209W	\N	\N	related to heat shock protein hsp70	HSP70
TRIRE2_61517		19		9	699583	699945	7	656	downDD cre														unknown protein
TRIRE2_121843		19		9	702659	703722	7	655	downLLDD cre														C6HC zinc finger protein
TRIRE2_121856		19		9	740717	741961	7	641	upDD cre											tr42600	4-hydroxyphenylpyruvate dioxygenase	COG3185	4-hydroxyphenylpyruvate dioxygenase
TRIRE2_77998		19		9	743149	743946	7	640	upDD cre														unknown protein
TRIRE2_61720		19		9	758629	758771	7	636	upDD cre	protein kinases	0	protein kinases	histidine kinase	class X	class X histidine kinase	286374	184876	NCU01823	YIL147C	\N	histidine kinase	hypothetical histidine kinase, part of a two component phosphorelay signaling system	histidine kinase class X, HHK1
cluster 20	scaffold 9	800000	980000
TRIRE2_48211		20		9	860866	862683	7	614	upDDdownLL cre														unknown protein, intracellular
TRIRE2_107488		20		9	870340	870400	7	611	upDD cre	CAZymes	0	CAZymes	Carbohydrate esterase	Carbohydrate esterase family3	0	-	-	NCU04526	0				CE3 protein
TRIRE2_78042		20		9	875657	875810	7	610	upDD cre														unknown protein
TRIRE2_121883		20		9	885165	885199	7	608	upDD cre														orphan secreted protein
TRIRE2_107494		20		9	895330	896103	7	605	downLL cre														orphan protein
TRIRE2_107507		20		9	943850	943996	7	592	downDD cre														unknown protein
cluster 21	scaffold 10	180000	290000
TRIRE2_107704		21		10	270352	270644	3	496	upDD cre	Effector proteins (competition and defense)	0	Effector proteins (competition and defense)	Proteins with known effector domains	0	IPR008701 Necrosis inducing Peptide	302472	50664	0	YPR157W				unknown protein of IPR008701 Necrosis inducing Peptide
TRIRE2_78226		21		10	189821	191719	3	518	downLL cre														unknown protein
TRIRE2_78233		21		10	201431	201462	3	514	downDD cre											rps21	Ribosomal protein S21	40s ribosomal protein S21 based on homolgoy to the corresponding protein in Giberella zeae.	40s ribosomal protein S21 based on homolgoy to the corresponding protein in Giberella zeae.
TRIRE2_122001		21		10	232472	232485	3	507	downDD cre											\N	Conserved hypothetical protein	contains ann InterPro domain for ribosomal protein L14b/L23e.	ribosomal protein L14b/L23e.
TRIRE2_62153		21		10	244154	244916	3	504	upLL cre											\N	malate dehydrogenase	\N	malate dehydrogenase
TRIRE2_107704		21		10	270352	270644	3	496	upDD cre	Effector proteins (competition and defense)	0	Effector proteins (competition and defense)	Proteins with known effector domains	0	IPR008701 Necrosis inducing Peptide	302472	50664	0	YPR157W				unknown protein of IPR008701 Necrosis inducing Peptide
TRIRE2_78264		21		10	292863	293148	3	490	upLL cre	Sulfur metabolism	0	Sulfur metabolism	sulfur related enzymes	EC number 1.8.4.12	methionine sulfoxide reductase, related to Mxr1p	208224	50657	NCU10029	YER042W				Peptide methionine sulfoxide reductase
TRIRE2_27395		21		10	307699	307801	3	486	upDDdownLL cre	CAZymes	0	CAZymes	Glycoside hydrolase	Glycoside hydrolase family76	candidate a-glycosidase	41669	50852	NCU03215	YKL046C	\N	Glycoside Hydrolase Family 76	related to a bacterial a-1,6-mannanase	GH76 ?-1,6-mannanase
TRIRE2_34197		21		10	334621	334795	3	479	upDD cre														BolA-like protein
cluster 22	scaffold 10	870000	1100000
TRIRE2_62182		22		10	1039540	1039776	3	257	upDD cre	CAZymes	0	CAZymes	Glycosyl transferase	Glycosyl transferase family1	0	128410	59553	NCU09301	YLR189C	\N	Glycosyltransferase Family 1	candidate UDP-glucose:sterol b-glucosyltransferase	ATG26
TRIRE2_22453		22		10	1064822	1065392	3	248	upLL cre	Sulfur metabolism	0	Sulfur metabolism	sulfur related enzymes	EC number 2.5.1.18	glutathione S-transferase, cytosolic, related to S. cerevisiae Gtt2p	223166	89283	NCU02888	0				glutathione-S-transferase
TRIRE2_62377		22		10	1067699	1068458	3	246	upDD cre	CAZymes	0	CAZymes	Glycosyl transferase	Glycosyl transferase family64	0	302633	213242	0	0	\N	Glycosyltransferase Family 64	related to animal a-N-acetylhexosaminyltransferases	GT64 a-N-acetylhexosaminyltransferases
TRIRE2_62576		22		10	935752	936463	3	295	upDD cre														alpha/beta hydrolase
TRIRE2_4146		22		10	941073	941495	3	293	upDD cre														flavoprotein monooxygenase
TRIRE2_78462		22		10	944995	945516	3	291	upDD cre														L-carnitine dehydratase/alpha-methylacyl-CoA racemase
TRIRE2_32243		22		10	947642	947750	3	290	upDD cre	CAZymes	0	CAZymes	Carbohydrate esterase	Carbohydrate esterase family1	0	302595	83633	NCU08995	YKL094W				CE1 Alpha/beta hydrolase
TRIRE2_122127		22		10	961293	961555	3	286	downDD cre														SSCRP
TRIRE2_107960		22		10	978839	978863	3	279	upDD cre														orphan protein with WSC domain
TRIRE2_122139		22		10	995632	997140	3	272	upDD cre	Sexual development	LEE1	Sexual development	Other genes involved in meiosis in yeasts	0	Zinc finger transcription factor,	140585	192391	NCU05007	YPL054W				Zn2Cys6 transcriptional regulator
TRIRE2_122140		22		10	998149	998817	3	271	upDDdownLL cre														orphan protein
TRIRE2_107971		22		10	999130	999406	3	270	upDD cre														SSCRP
cluster 23	scaffold 11	250000	380000
TRIRE2_63206		23		11	250650	250835	1	986	downDD cre	Transport	0	Transport	Zinc transporter ZIP	transporter containing IPR003689 domain	0	294529	209709	NCU06380	YIL023C				Zinc transporter
TRIRE2_78626		23		11	270013	270151	1	991	downDD cre														unknown protein
TRIRE2_4231		23		11	324329	324593	1	1005	upLL cre	Transcription factors	0	Transcription factors	GATA type zinc finger	0	GATA transcription factor	174504	192933	NCU07728	YFL021W	\N	Zn-finger GATA type domain-containing protein	GATA-binding transcription factors specifically bind the DNA sequence (A/T)GATA(A/G). Two GATA zinc fingers are found in the GATA transcription factors. However there are several proteins which only contains a single copy of the domain.	GATA type transcriptional regulator
TRIRE2_108143		23		11	346066	346193	1	1010	downDD cre														orphan protein
TRIRE2_108144		23		11	349217	349333	1	1011	downDD cre														unknown protein
TRIRE2_108145		23		11	352981	353163	1	1012	downDD cre														orphan protein
TRIRE2_62820		23		11	404817	404903	1	1025	downDD cre											rpl15	60s ribosomal protein L152/L15B	60s ribosomal protein L15.2/L15B by homology to the corresponding protein from other fungi and yeasts.	Ribosomal protein(60S) L152/L15B
TRIRE2_4231		23		11	324329	324593	1	1005	upLL cre	Transcription factors	0	Transcription factors	GATA type zinc finger	0	GATA transcription factor	174504	192933	NCU07728	YFL021W	\N	Zn-finger GATA type domain-containing protein	GATA-binding transcription factors specifically bind the DNA sequence (A/T)GATA(A/G). Two GATA zinc fingers are found in the GATA transcription factors. However there are several proteins which only contains a single copy of the domain.	GATA type transcriptional regulator
cluster 24	scaffold 12	610000	770000
TRIRE2_63868		24		12	624503	624706	2	537	downDD cre														unknown protein
TRIRE2_122448		24		12	645717	647258	2	536	upLLdownDD cre														C2H2 transcription factor
TRIRE2_108559		24		12	663945	664826	2	533	downLL cre														unknown protein
TRIRE2_4430		24		12	668411	670189	2	532	upDD cre	Asexual development	wetA	Asexual development	Orthologues of conidiation regulators of Aspergilli	0	N.crassa - related to regulatory protein wetA	299841	218445	NCU01033	0				Developmental regulatory protein WetA
TRIRE2_49308		24		12	705926	706006	2	520	downDD cre														unknown protein
TRIRE2_79106		24		12	713554	713556	2	516	downDD cre											rpl44	40s ribosomal protein L44e	40s ribosomal protein L44e by homology to the corresponding protein of several yeasts and fungi. Homologue of yeast RPL42a/b.	40s ribosomal protein L44e by homology to the corresponding protein of several yeasts and fungi. Homologue of yeast RPL42a/b.
TRIRE2_79111		24		12	740321	740351	2	507	downDD cre														unknown protein
TRIRE2_108586		24		12	746459	746495	2	505	downDD cre														unknown protein
cluster 25	scaffold 13	0	120000
TRIRE2_108655		25		13	6532	6918	4	111	upLLdownDD cre														unknown protein, secreted
TRIRE2_122495		25		13	13864	13942	4	112	upDD cre	CAZymes	0	Asexual development	Glycoside hydrolase	Glycoside hydrolase family76	candidate a-glycosidase	-	58111	NCU08127	YKL046C	\N	Glycoside Hydrolase Family 76	related to a bacterial a-1,6-mannanase	GH76 ?-1,6-mannanase
TRIRE2_79202		25		13	30288	30527	4	117	upLL cre											\N	\N	hypothetical transmembrane protein belonging to major facilitator superfamily of transport proteins; associated to cellulase signal transduction (PMID: 15288024)	MFS permease, associated with cellulose signalling
TRIRE2_108663		25		13	32532	32909	4	118	upLL cre														SSCRP
TRIRE2_122499		25		13	33961	34053	4	119	upLL cre														unknown protein
TRIRE2_122505		25		13	84978	85517	4	138	upDD cre														aryl-alcohol dehydrogenase
TRIRE2_122511		25		13	128438	128518	4	149	upLL cre	CAZymes	0	CAZymes	Glycoside hydrolase	Glycoside hydrolase family16	candidate endo-1,3(4)-b-glucanase	79473	76825	NCU05789	YJL171C	\N	Glycoside Hydrolase Family 16	candidate b-1,3-1,4-glucanase	glucan endo-1,3(4)-?-D-glucosidase
cluster 26	scaffold 13	280000	500000
TRIRE2_108749		26		13	297480	297588	4	195	upDD cre														Copper transporter
TRIRE2_122541		26		13	307049	307150	4	197	downLL cre	Transcription factors	0	Transcription factors	C2H2 zinc finger	0	conserved hypothetical protein	36070	89428	NCU10006	YDR253C				C2H2 transcriptional regulator
TRIRE2_79271		26		13	321485	321542	4	198	upDD cre											acu9	\N	\N	malate synthase
TRIRE2_64125		26		13	326069	326289	4	199	upDD cre	protein kinases	0	protein kinases	CAMK kinase	0	CAMK type kinase	36309	58043	NCU09064	YKL101W				Serine/threonine protein kinase
TRIRE2_4526		26		13	374986	375332	4	208	downLLDD cre														unknown protein, only in ascomycota
TRIRE2_108775		26		13	392261	392684	4	211	upDD cre	Asexual development	abaA	Asexual development	Orthologues of conidiation regulators of Aspergilli	0	conserved hypothetical protein	322845	61967	NCU02612	YBR083W	\N	Hypothetical protein	Transcriptional enhancer activators are nuclear proteins that contain a TEA/ATTSdomain, a DNA-binding region of 66-68 amino acids. The TEA/ATTS domain is found in the N-termini of certain gene regulatory proteins, such as the enhancer factor TEF-1, yeast trans-acting factor TEC-1. Retroviral enhancers, and those to which TEF-1 and TEC-1 proteins bind, contain GT-IIC sites: the TEA/ATTS domain may…	transcription factor AbaA
TRIRE2_108781		26		13	407203	407430	4	216	upLL cre														xenobiotic compound monoounknown proteingenase, DszA family
TRIRE2_64049		26		13	410532	410856	4	217	upLL cre														unknown protein
TRIRE2_108784		26		13	415931	416094	4	219	upLL cre														unknown Zinc-dependent oxidoreductase
TRIRE2_122569		26		13	472031	472507	4	239	upLL cre														unknown protein
cluster 27	scaffold 14	460000	620000
TRIRE2_22755		27		14	504391	506812	3	1223	upDD cre	Transcription factors	0	Transcription factors	Zn2Cys6	0	C6 finger domain-containing protein	150965	179371	NCU05996	YOR337W				Zn2Cys6 transcriptional regulator
TRIRE2_122717		27		14	513197	513434	3	1221	downDD cre											ubi4	polyubiquitin	Classic head to tail repeat of 4 identical 76 AA ubiquitin units. Amino acid 28, 104, 180 and 256 are Gln in N. crassa but Ser in T. reesei, i.e., identical positions in the 76 AA ubi repeat unit	ubi4 ; polyubiquitin
TRIRE2_79599		27		14	544500	544681	3	1213	downDD cre	Calcium signaling	0	Calcium signaling	Calcium transporters	0	hypothetical Ca2+ transporter; putative Ca2+/proton exchanger, related to S. cerevisiae Vcx1p	36279	76725	NCU07075	YDL128W	\N	Ca2+ transporter	hypothetical Ca2+ transporter	Ca2+ transporter
TRIRE2_79602		27		14	549661	550096	3	1211	upDD cre	CAZymes	0	CAZymes	Glycoside hydrolase	Glycoside hydrolase family81	candidate b-glycosidase related to endo-b-1,3-glucanase	293592	46023	NCU07076	YLR144C	\N	Glycoside Hydrolase Family 81	candidate b-1,3-glucanase	GH81 endo-1,3-?-glucanase
TRIRE2_79606		27		14	558341	558762	3	1207	upDDdownLL cre	CAZymes	0	CAZymes	Glycoside hydrolase	Glycoside hydrolase family115	0	87387	45439	NCU06143	0				GH115 xylan-?-1,2-glucuronidase or ?-(4-O-methyl)-glucuronidase
TRIRE2_64874		27		14	581971	582644	3	1200	downDD cre											\N	\N	protein belonging to the major facilitator superfamily, probable tetracycline resistence protein, 14 transmembrane domains predicted	MFS toxin efflux pump
TRIRE2_49864		27		14	636153	636210	3	1184	downDD cre	Lipid Metabolism	opi3	Lipid Metabolism	Phospholipid synthesis and turnover	Phospholipid synthesis	Methylene-fatty-acyl-phospholipid synthase	300563	45525	NCU04699	YJR073C				Methylene-fatty-acyl-phospholipid synthase
cluster 28	scaffold 15	0	110000
TRIRE2_43418		28		15	4265	4450	7	17	upLL cre														unknown protein
TRIRE2_122778		28		15	18400	19356	7	20	upDD cre											gld1	glycerol dehydrogenase	\N	short chain dehydrogenase/reductase
TRIRE2_71817		28		15	20480	20737	7	21	upLL cre														unknown protein
TRIRE2_65191		28		15	25282	25947	7	23	upDD cre	Transport	0	Transport	Sugar transporter	transporter containing IPR003663 domain	putative maltose permease	154801	69846	NCU01868	YBR298C				MFS permease (maltose permease)
TRIRE2_64996		28		15	87457	87632	7	45	downDD cre											\N	Carbon/nitrogen hydrolase-like protein	pfam00795, CN_hydrolase, Carbon-nitrogen hydrolase	nitrilase
cluster 29	scaffold 16	580000	710000
TRIRE2_80019		29		16	595482	595614	6	724	upLL cre														short-chain dehydrogenase/reductase
TRIRE2_80025		29		16	604619	604714	6	727	downDD cre											rps17	\N	Predicted gene product contains Interpro motif IPR001210 corresponding to ribosomal protein S17e, and it shares extensive amino acid sequence identity with ribosomal protein S17e orthologues from other filamentous fungi and yeasts.	ribosomal protein S17e, and it shares extensive amino acid sequence identity with ribosomal protein S17e orthologues from other filamentous fungi and yeasts.
TRIRE2_80026		29		16	609081	609322	6	730	downDD cre														MFS permease
TRIRE2_122941		29		16	624235	624598	6	735	upLL cre														orphan secreted protein with CFEM domain
TRIRE2_122952		29		16	677073	677761	6	750	downDD cre														unknown protein
TRIRE2_122956		29		16	694328	694330	6	757	downDD cre											rps27	Ribosomal protein S27	Ribosomal protein S27 based on homology to the corresponding protein of N. crassa.	Ribosomal protein S27 based on homology to the corresponding protein of N. crassa.
TRIRE2_122963		29		16	725134	725425	6	770	upDDdownLL cre											\N	Copper amine oxidase	pfam01179, Cu_amine_oxid, Copper amine oxidase, enzyme domain aligned	Cu_amine_oxidCopper amine oxidaseenzyme domain aligned
TRIRE2_80058		29		16	710066	710772	6	765	upDD cre	Transport	0	Transport	Sugar transporter	transporter containing IPR003663 domain	Predicted transporter (major facilitator superfamily)	317997	43891	NCU01494	YHR096C				MFS permease
TRIRE2_30250		29		16	722328	722583	6	768	upDD cre	CAZymes	0	CAZymes	Glycosyl transferase	Glycosyl transferase family8	0	161219	43511	NCU06698	YOR320C				GT8 N-acetylglucosaminyltransferase
cluster 30	scaffold 17	30000	140000
TRIRE2_66077		30		17	39863	39986	4	954	upDD cre														ooc1-related protein
TRIRE2_50323		30		17	41130	41323	4	953	upDD cre	0	ooc1	0	0	0	cellulose specific factor	0	0	0	0	OOC1	\N	This protein is transcribed exclusively on cellulose in constant darkness and most probably involved in cellulase signal transduction (PMID: 15959723)	OOC1
TRIRE2_65915		30		17	67895	68279	4	943	upDD cre														MFS permease
TRIRE2_65741		30		17	84642	84980	4	939	downDD cre														tryptophanyl-tRNA synthetase
TRIRE2_66111		30		17	125119	125341	4	928	downDD cre	Transport	0	Transport	ABC transporter	transporter containing IPR003439 domain	0	238588	195099	NCU03776	YDR135C				MRP-type ABC transporter
cluster 31	scaffold 17	370000	570000
TRIRE2_66041		31		17	372708	373110	4	863	upLL cre	CAZymes	chi18-18	CAZymes	Glycoside hydrolase	Glycoside hydrolase family18	chitinase ? Secreted ?	133870	80474	NCU02184	YLR286C				GH18 chitinase CHI18-18
TRIRE2_65718		31		17	426930	427016	4	845	downLL cre														unknown protein
TRIRE2_109801		31		17	431318	431473	4	843	downLL cre														unknown protein
TRIRE2_123029		31		17	461219	461241	4	836	downDD cre	Antioxidant system	sod-1	Antioxidant system	0	0	Cu/Zn-superoxide dismutase	298583	183329	NCU02133	YJR104C	sod1	Copper/Zinc superoxide dismutase	\N	Cu2+/Zn2+ superoxide dismutase SOD1
TRIRE2_109811		31		17	463086	464648	4	835	downLL cre														Cytochrome P450
TRIRE2_65717		31		17	475605	475690	4	832	downDD cre														NADH-ubiquinone oxidoreductase 10.5 kDa subunit
TRIRE2_65949		31		17	503742	504755	4	821	downDD cre														unknown protein
TRIRE2_109828		31		17	512582	513148	4	819	downDD cre														SSCRP
TRIRE2_123039		31		17	519548	519625	4	817	downDD cre	Effector proteins (competition and defense)	0	Effector proteins (competition and defense)	Proteins with known effector domains	0	IPR008427 Extracellular membrane protein, CFEM domain	298561	82827	NCU08438	0	\N	cell wall protein	Distantly related to C. albicans Rbt5p. A putative cell wall protein with a CFEM domain.	membrane protein with CFEM domain
TRIRE2_71970		31		17	578027	578197	4	801	downDD cre	Lipid Metabolism	0	Calcium signaling	lipase	phospholipase	Phospholiase C	157590	89201	NCU02175	YPL268W	\N	Conserved hypothetical protein	Contains a number of Interpro hits to possible phosphatidylinositol-specific phospholipase C, Y domain.	phosphatidylinositol-specific phospholipase C, Y domain, putative
TRIRE2_109850		31		17	590494	590915	4	798	downLL cre														unknown protein
TRIRE2_65949		31		17	503742	504755	4	821	downDD cre														unknown protein
cluster 32	scaffold 21	70000	180000
TRIRE2_51103		32		21	70151	70954	2	853	upLL cre											trp	\N	aa8-257 pfam00290, Trp_syntA, Tryptophan synthase alpha chain; aa324-712 COG0133, TrpB, Tryptophan synthase beta chain	Tryptophan synthase
TRIRE2_80863		32		21	78820	79061	2	851	upLL cre														unknown protein
TRIRE2_80875		32		21	148090	148203	2	839	upDD cre														MFS permease
TRIRE2_80879		32		21	154699	154730	2	838	upLL cre														MFS H+/oligopeptide transporter
TRIRE2_67377		32		21	163975	164138	2	834	downDD cre														Cytochrome P450 / E-class P450, group I
cluster 33	scaffold 22	0	130000
TRIRE2_110692		33		22	22811	23794	7	854	upDD cre														unknown protein
TRIRE2_81004		33		22	28465	29344	7	856	upDD cre														aspartyl protease
TRIRE2_23083		33		22	88213	89511	7	872	downLL cre														Flavoprotein monooxygenase
TRIRE2_123455		33		22	89890	90864	7	873	upDD cre														unknown protein
TRIRE2_123456		33		22	93102	93113	7	874	downDD cre	CAZymes	0	CAZymes	Glycoside hydrolase	Glycoside hydrolase family65	candidate acid trehalase	127055	74715	0	YPR026W	\N	Glycoside Hydrolase Family 65	candidate a,a-trehalase	GH65 ?,?-trehalase
TRIRE2_67761		33		22	102960	104317	7	876	downDD cre														calpain-like protease
TRIRE2_67751		33		22	151487	151636	7	893	downLL cre														unknown protein
cluster 34	scaffold 23	0	140000
TRIRE2_51378		34		23	27455	27658	3	1490	upDD cre														ATG7_NEUCR RecName: Full=Ubiquitin-like modifier-activating enzyme atg-7; AltName: Full=ATG12-activating enzyme E1 atg-7; AltName: Full=Autophagy-related protein 7
TRIRE2_81136		34		23	30722	30771	3	1489	downLL cre														serine/threonine phosphatase 2 C, PTC2
TRIRE2_67964		34		23	34867	34992	3	1487	downLL cre														Cytochrome P450 CYP2 subfamily
TRIRE2_110877		34		23	39036	39078	3	1486	downLL cre														SAM dependent methyltransferase, putative
TRIRE2_67982		34		23	87524	89429	3	1467	upDD cre											\N	protein kinase	protein kinase with active site characteristic for serine/threonine kinases and distant similarity to cyclin-dependent kinase WEE1 involved in cell cycle control	protein kinase WEE1, cell cycle control
TRIRE2_110910		34		23	127159	129837	3	1453	upDD cre														subtilisin like protease
TRIRE2_51426		34		23	162866	162964	3	1445	downDD cre											rpl30	Ribosomal protein L30	Ribosomal protein L30 based on homology with similar proteins in other fungi.	Ribosomal protein L30 based on homology with similar proteins in other fungi.
TRIRE2_51430		34		23	163804	163848	3	1444	downDD cre											\N	Conserved hypothetical protein	Candidate large subunit ribosomal protein L10e.	ribosomal protein L10e.
TRIRE2_81183		34		23	167337	169067	3	1443	upDD cre														unknown protein
TRIRE2_67902		34		23	176051	177619	3	1441	upDDdownLL cre														unknown secreted protein
TRIRE2_34112		34		23	217533	217650	3	1429	downDD cre											\N	Conserved hypothetical protein	Related to ribosomal protein L22.	ribosomal protein L22.
cluster 35	scaffold 30	0	120000
TRIRE2_69771		35		30	16492	16921	5	1073	downDD cre														Monocarboxylate transporter
TRIRE2_124002		35		30	28182	28520	5	1069	upDD cre	Transport	0	Transport	Oligopeptide transporter OPT superfamily	transporter containing IPR004813 domain	0	129432	58191	NCU09773	YJL212C	\N	peptide transporter	possible homolog of S. commune MTD1 that is expressed in dikaryons	Sexual differentiation process protein ISP4
TRIRE2_69834		35		30	44326	44524	5	1064	upLL cre														MFS permease,
TRIRE2_111893		35		30	78970	79957	5	1050	upDD cre														ferric reductase
TRIRE2_5807		35		30	83339	83375	5	1049	upDD cre	CAZymes	0	Asexual development	Glycoside hydrolase	Glycoside hydrolase family95	candidate a-glycosidase distantly related to a-1,2-L-fucosidase	50230	67860	0	0	\N	Glycoside Hydrolase Family 95	related to a bacterial a-L-fucosidase	GH95 ?-L-fucosidase
TRIRE2_111912		35		30	127157	127384	5	1033	upDD cre														carbonic anhydrase
TRIRE2_111915		35		30	132080	132511	5	1031	upLL cre														SSCRP
TRIRE2_111923		35		30	150421	150753	5	1024	upLLdownDD cre														unknown protein
TRIRE2_69727		35		30	156522	156848	5	1022	downDD cre														unknown protein
cluster 36	scaffold 33	0	110000
TRIRE2_82208		36		33	8878	10491	4	4	upDD cre	Secondary metabolism	pks4g	Secondary metabolism	Polyketide synthase	Non-reducing clade I	Polyketide synthase	217154	209609	NCU03584	YER061C	\N	\N	replaced by tre22633	PKS4
TRIRE2_52476		36		33	17216	17273	4	5	upLL cre														unknown protein
TRIRE2_124079		36		33	18673	18864	4	6	upDD cre											\N	Multicopper Oxidase	Hypothetical Extracellular Multicopper Oxidase. Conserved catalytic residues. N-terminal secretion signal predicted by SignalP.	Multicopper oxidases
TRIRE2_112126		36		33	53817	54342	4	20	downLL cre											\N	Aldehyde dehydrogenase	pfam00171, Aldedh, Aldehyde dehydrogenase family	Methylmalonate semialdehyde dehydrogenase
TRIRE2_112134		36		33	74042	74470	4	27	upLL cre	Transcription factors	0	Transcription factors	Fungal-trans	0	conserved hypothetical protein	87585	148629	NCU08315	YIL130W				Zn2Cys6 transcriptional regulator
